# Supplementary material for: Viral Diversity in Samples of Freshwater Gastropods Benedictia baicalensis (Caenogastropoda: Benedictiidae) Revealed by Total RNA-Sequencing
Source: Int J Mol Sci. 2023 Nov 30;24(23):17022. doi: 10.3390/ijms242317022 (PMC10707223; doi:10.3390/ijms242317022)
Supplement: Supplementary file 1 [file ijms-24-17022-s001.zip › Supplementary File S1_scaffolds.fasta.txt]

>megahit_12038_3322
TCATACCAGCGGCACTGCTTGCCTTGACCTGCTTGAAGGTTTCTCGGACCTCATCAACGGTAATGGTGATATGGGTTGGAGGGCGACTGAACACTGCCTCCACGACTCTTTCATATTGAAGTCGTGTCGGTTGAACCTGGCTTGGAAGGTGTTTAACTCTCTTGCCAGCTGCCTACATCTGTGGATAAGGACCTTATGCCCGGAACCGGTCGTGGCGCCCTGCCCGCGGAAAGTGCACACGGTTGACCGACGTCGCAACGACAGGTGAGTGCATTCACATCTCCGGCCTGCCGCGCGCGCCTGCCCTCCGAGCTGAATTCCGCGGGCCGACTTTGATGGGCCCGCACAGTTATCTCTAACTGATTTTCCCCTTTCCACGACTACAACACTCCATTTCCACTTCACATCACCTCGCTAATTGGTTACCTGTACTCATGATTTCGACGTCTCTAGGTAGCTAGTATGCCATCCCATTGAGGTCCCGCCAAGGACAACGTCTCAACCCTTATCATGATTTCTTCACCAAATGCAAAGGCCTATGCTCCATTTCGCTGGTCTGTTATAATTCGATTTTACCTCATCGTAGCCTGTAAGCCACTTAAGTAAGATAATTGTTGCCTAAGTTCCACAACTGGACTTTCTGATGTATGTATGGCATGCCAACGGTGGTGCTTATTGGTCCACCTAAAATTGCCCACACAAACATACCCTGTGTTGATCTAGAGATCTCATCTACGGTAGACGAAGTACTCGTATTCGTATCGAATTTCTTCAAACGAGGAGGCGCAGTGTAAGCATATGAAAATGCCTGCCACAAAGGGTAAACTTTAGCGTTTGCTAAAGAAGTTACAATTGCCGTCCTGGCGAAAATATTGCCACCAAGATAAGATCCCATGACCTCAGGGTTATCAATCCACCCGACCACAATATTACCTGCAGTGTTCAACCCAACGGAGGGAACATAATTATATACTGTTCCAGGTTTGTATAGATACTGCTGATATAATCCACCAACGGTGGAAATTGGTCCGGTGTTTGTCATGTCCAGTCGAAAGAATGAGGCGTTAACACCTGTCCCTTCAGTGGCTATGGTTGTCCTAGCATTACCTTCGAGCATAGTATCAGGATTAAGATTTCCCTTAATACGCAGCTTTCCGGCAGTTCTGGGAGTAGCCATGGCTTTCACGATTGTATTATTTCCTTTCTTAGTTCCCATCTTTAATGATAGTATGTACGTTTTCGATAAATTGGCGTTTATCGTCGCCCCAGATGGCAGCATCAAAATAATTCTCCACTGCTATTTGGCCATCTGGATGAATGCCGGTCTGTTTCCAAAAAGAATAACGCCCCACATCATCAGGCTCATCTGCACAACACGCTGCGTTCTTGCTCAACCTTCGGTAGCAATCATACATTGCATCCTGGCCGTTATAACCACCAGGTTTACCAAAACGCCCTAACATCCTGTAAAATGCACCCATAATAGGTACATCACAAGCGAAGGAAGAGCCACACGCTGCAATGTTAGCAAGCCATGCCTGATATTGTACTACGTCATGACCAAGTTGCACAGCAGTAACGTCCTTTACCAAACAAGTCTTAACATTACGAACCATTCTTATTATACCGTTACATCTCAATGGTTTGCACTGACAAAACTCAATATGTTCAAGTTCATAAACTGGTGCCTCAAGGACAATCTTAAATCCGAAATCTTTAAAATATGTCTGTAAATCTGTGATCTCGGACTGTTTATCTTTCTCTAGAAACATCAAACAATCATCACCGTTATTAATAAATTCAATCCTACATGATTTTGTCCGTATATAAGCAAAAGCCATCAAGCACATCAAAAATTTGTTACCCAATGACGTGTTCATGTCACCAGACATACGTGAGCCCTTCTTGTCATACTTGAAGAACCCGTCAGGTGCATAAGCGGCACCAAAATTATGGAGCTGCCATTTTAACAATTGCTTTAAAAACTTATCACTTCTACCGAACAATTCACGATAAAAATCGTGTTCGAATTTCAAAGCTTCAACACTAACATGCTGGTCGAATCGTGAAGCATCTAATCCAATGCAAACCGGATTTCGAAACGATTCCCAAACATCATTAATGACTTTGCCTTGCTCAAAAGAATTGTATTTACTCATTATGGTGGGCGATCCAAATAAATCGTCGATCGCATCGTACACCTTGTGTTCTAATGGGAGCAGATATTTACCAAGCTCAACATTGTACCTTGGCCGGCGGGGCTGGATTACCCTTGGCGCGGGATCAGGTTTCATGCTGTAATTGGTCTTTTCTGCTTTAATGAAAGTACTAAGGTGTGAATCTTGAGGTCGGATTGGTTTTAACACCAACCCGTCAGCAGCAGCTTGATACAAAGTGCGTCTGCGTCCCTTGTAGTACTCGACAAATGCTTGTCTAGTCACAGGGGATTGACGTCCTAATCTAACTACTACTGATCGCATGATAGATTCACACCTTTGTTTGAAGACGCCAGTCGTGCAAGCTTGTGGCTTGTTCAACTGCTTATCAACAAACAATACTCTTTCACCAACTCCGCGACGCAAGTTGGCTATAGAGTGATTATGAGTCACCATAGTGTCATCGCAAATGTACTGACTCATAGTTAAGTATTTGCGATGCTTGGGTACCCCAGATATGGTTGGTGTTATACCCGGATAGACACCTGGAGTGGTATCGATCCCCACCAACCTCTGTGGGCCCCATCAATTGTGATTGATGTCATGGCCTAAGACGGCCGCGACAGCATCACGATCTTTTGCTGCGGTGGTTTTACGCACTGCCATTTCGTTCAACTCATATGCCATAGGGATGAAAACCATCTCTGTTGCAAAATCAATGTTCTCAATGATATGTCTGGCTAAGACACCCTTGATGACGCAAGCATCATACAAGAATTTCCTAATACACATTCTATTTGCTTCATTTCTCTTGAGTAGACCGAACTTAGCTTTGCCAATTTTGACCAAATATGCACGAAAAGGAGCTTTCTGATACCTCTTAACCTTCCTCTGTATGACAACGGTGCTGTCCATCACATCGAGAGTATTTGATGACACTACGTTGGTAACGTCATCAATCTCCAAGGTGCTATCGGCTTCGACATATGAAATAACATCTCTGACCTCAACCTCGGCGGTTTGTATATGTGCTGCTGCTTGTCTCCTGTGTCGAAGTCGGATCGTAGC
>megahit_7872_4000
TCAGGCTTGCGTGTTAGAAGGGTTTCTAAAACGCATGGTGTATGTCATCCAGACATACCCAACGGTGATTGCCCCCGCAGCGACTGCGTTGGGGAGCACTACAGCATCGTATACGAGATTGACGGAGCCTACCACCCCTTCACCTAGCGTCACTGCGCTAGGGAAGGTCTCGTACCTAGGCAGCCGATTTAGTTGCTGCCTTTCGACCTTAGTCTTGGTCGCTACTGCTATTTGCGAGCAGTTTGTGCCGTAGTCACCGGACATTGCGGCTATGCTTGCAGGAGCCGCTGTCCTTGATGGGTCGGGGTCCCAGGAGAGGGCCTTATTGCCCCCGGACGTGAGCGGTACAGCCGGTACCCACTCCAAGTCCAGTGCTGTGATCTCAAAGAGATCGTAGCCTGCTGCTATGCGGCTAATCCAGAACGTCGTGTTGAGCGACGTCCCAGTCCCCACGTTCTCGAATTTGAAAACACGGATCGCACCACCTGCTGGCACCACTCCTGCTGCAGCAGTGCCAGTAACGGTCAGGCAAATCTCTCGATTCCTGACCACTATTTCTCCTCCCCCACCTTTTGACGCGATGTATGGCCCCAAGGCACAATCCACCGGTCTCAATAGTGCCGGGTCCCGCGTGTTGACCCGCCACCTTCGCAGTTGCTGTTGTTGTGGTTTACTGCGGTTTGCCACTGGCGCACTTCTTGCGCCTCCTCGATTTCTTCGGTTCATATTTAATCGCTCAGGTACACTACCCACCGTACGGGCGTTCACCCCCAACCGCCTCATAAGCACTCAAATCAATGACAGGCTCTGTCAATTGCAGTTGCTCCCAGGCAAGTTGTTGGTCCACACTGATCCCCCACGCACGCTCGAATGATTGGCGTGCTTCCGCCGTCACCGGTCGTGATCTGGCCTTGGTAGGGTCCAAACCTTCGGCGATGGCTCTTAGATGGTAATCAGTGATCATGTACCGCTTCGTGCTGCACTCTATCAGTCGTTCTGCTACTGCTTGCAGCACGGGCAATCCACTCGACATGGCTAATTCACACATGCCGATGGATCTCTTGTAGCGTTCGTGGCAATTTTGAGGTAGTGGCCTGACTATCCACGGAAGCCGGGCAAGAACCCGCTCCGGGTTGCGCACCATCCTCCAGACCGTGCCATCAAACACAGGTCTGCATTGGCAGAAGTCTATTGTCTCAAAGTTATCTGAGATGTCTATCGTTACTTCCATGCCATACTGCGTAAAGCAATTCGCGGTTACCCTTCCCGCGTCGCAGCCTTCTAGTATGATGACCCAATCGTCACCATCTAGGTAAATAGTACCCTTGATCCCTAGTCTCTTTAACAGATCGACCAAAATCATCAGGGCGATCCAGCAGTTCTTGAATGCTGTATCTTGCTCCCCTGATGCACCCGTACCTAATGTTTTGTACGTGGTACCATTGCGCGTACTTCCCTTGTGCGATAGCAGCACTCGGAAATAACGCATGAACTTGCGGCGGTCTTGTTTGTCCAGACCTCTGCTCACACCGCGTGCATACTCCTTCAATTTTGCCTGCGTTTCGTGCGCGTCCATCGCCTTGAAGTCCCCAGATATTGCTACGGGGTTAGAGTAGTACTCCCAGGCTTCTCGCAAGTCCTCCGCTCGCTGGTAGCTATTCCTACCTTTCGCCACAAAGCGCACCCCGTTATCGTTACGGAGCGCCTCATACGCCATCTTCTCCAATGGGTGTATGAAGCGCGCATACTCCAGCGCGAATTTCTTCGACCTGAACTGTATGCATCTTGGTGCCTTCATTTTGCTGCTGTGGTATTTGTCTGCCTTTAAGAACATTCTCAATTTGGTGTCCTTTTTCCAGTCCAACCCTTCTGATTCCAGGCTGGCCTTAGCGGCATCCATATCGCGCCTTTTAGTGCCCCGATATAGATCACAAATCGCTTCCCGCGACCACGGCCGCACTCGACGCAACATCCCCTCTAAAGGTTTCGAGATGTTGTGCATCGGTACACTCTCCCTGAGACCATCATCCACCTGGTGCCTCAGCTTGAGTGCGACGAGCTCATTGCAGACACATGCTTTATGTGTCCACACCACAGTATTGTTCAATTCGTCAGCACTATAATTGAACAATTTTTCCGAGTATCTCCTATCAATACACTCGCGCTCCCTGGCCTTATTCGAGCTCCCTTCCAAAAGCCTGTGGTCTTTTGGCATGGGCATGCCTTTACAGCATATAGCTCGCAGGGTGCGGCCTTCCTATGCGCTCTTCGGCAGCTTAGCTCGCTGCCCGAAAAGGACCCCAATGCGCCCTGGGTCCCCGTTCGTGACCAATTTTGCATGCTTGTCACGAACGTCGCTCTCGACTGGGTCTTTCAGGTATTGTCTGACCTCGTCTTCCTCCACTGGTAGGCGCATAGCCGCTCTTACGGCGCGCATCAGCAATTTATGGAGTGCAATGTGGGTGAATGCACTGCAGTCCATTGTTCGTAGGTATCCCCGACCCCGCTGTACCATGCTTTTCATGGTTGCAGCCGACCTGGGCTGCAAAGCGAACTCATAAATGATATAGCCGTAAAGCTCCTCATCAACGGTCGTCGGGTCTACTGGGCGGCCAGTACCAATACGCCTCGCCCATTGTCTAATCGAGTTGAAGTCACCTACTTCTCTCGGTTGGACTCCTACAAACCTAACGTGTTTCACCGGTTTCTCGGTGACTGGTCCCACGTCAGTCGTTCCCCTCTCCCTACTCACGCCACCCACGCCTAGTGTCTCGCGCCCAGGCTTGGCAGGTGTTGCCTCAACAACATCCGGCTCGTCGGCCACACCCTCTGCAGGTGTCACAACCACATCTGTAACAGGTGTGAATTGTGCCACAGAAGGAGCCGACTGTGCTCCCACACATATAGCAGCGCGTGTTTCTGCTAGCTGTGCTTCTCCCAGCAGTGGTGCACTCTGCCACTTCTTTGGCGTGTTGCGCACCCGGGCAACTTGTTGGTTCTGTTGCCGTTCTGCTGTCCCCTTTGATTGGTGGGATCCTCTCAGTCGTGATGCGCTCTGCCACTTTTGTGGCGTGTTTGCACGCACCGGTGCGATCAGTTGTTCCGATCGCCAACTGGCAAACACCTCCGACCCGCGGCTTACGCTTCGGGTTGGGGGGAGTTGGTCTCGGCTCTGGTGTAGTGCCGGCATTGAGGTGCTTTTTGTATTGGGAAAGCGCCCCTTGGGAAAGGTTTTCAACGGCGCACATAGTGAGCCAACTCTTTGGCCCATGCTCGTCGTTGAGGTTGAGCGCGCGCCTAATTGACCTCCTTTGGCGCGCCCCTCGGCCAGTTGTGCCTCTGCGCGGGCCAACCGGTCGGTTAACTGGTTCACCAACTGAACCAATTGCTGCATCGTTGGACCCTGAGGACGAGGGCCGCGACGCTGTGCCTGGACTTTCGGAGTATTTCCCCAGGCTTTCCGTGCTGGCTCTTGTGGAGCATTTTTGCCAGCTTTCCATGCACTTTGTGGCTTCAGGGTTGCATTCCCGGTAAAGGCCTCCCCGCGTTGAAGGTTGCGGGGCCCCGTCCGTTTCACGATTTTCTTCCAACCGCCACTGCGCGAGCAGTGCGGCTTGTTTCGTGAGGCTACGGTCGGACCACCCTTGGACGTGGTGCGATCGTTCGACAGTGCTTGTGCTGATGTCGAGGTTCCTTGAGATGACGCTTGGCCTGGCGCGGACATCTTGAAGTGCTAAATTACGTATTTGGCTAATTGCCCGTCTACGAATGATTTGGCACCGCCACGTCGATGGGGTGAATATCGTTCTGGTCCCCGCTCGCACTGCTCGGCGAAACGGCCAATGACCAAGTACTGT
>megahit_2951_5798
ATGACTATGGTTTTGTTGACACATTTTCAATATGAAGGAGGATCAATGGGTAAATATTTTCCCCAAATAAAACAAATTTCATCCTATCTCTTTATTCCGGTTGCAGGACCAGCGGCAACTATTACAAAGATTATGTCCTTCATCAATGACCCTAAATTCAAAATGGACAGAGAGCTGGTAGAAAAAATCAAGCTCATTTTGACTCAAGTCAGAAAAGCTCAAACTTTTTTTGCCGAAGGCGACGCAGCCAAAGATCCACAAAAAAAACAAATGTTGTATGAAAAGGCTATCAAACAGTCTAGCATACAATATATTTATATCGATATTCACACTGGTGTGGTCGTCGATTTTTTGACAATGATCCCTGTAAATCCTTCTAACTTTAATATGTAAATGTATAATATTGATGCATGTATGTAAAAGTAAGTAAAGACAGAAAGCCTTTTGTTAAATCACATTCATTCAATCCATTTGTTGTACGTTTTAAATGCTTTCAATTTAATAAAATGATGAAATGAACAAATTGTGTTTTGTCAGTAATTTAAATCATATACATATAACACACACAAAAAAAAAAACATGAGCTTTATTAAAAAGCTCGGCGAGAGATTGTATTTAACGAGCCCTTAAGGACTCCGACCAATAAACCATGATGCCAATGAATACTGCTACAGCACAAAACGGAATTGGACATGTCAGATACCCGTCCTATGACGAGTGTCAACACCACCAGCTACGTATGCATCATGCTGCGGCAATATTCATCTGACACAACAACAGCAACAATAGCAGCAACATAAAAGGTAAAAGTTGACCTTTTGCAACAATTCCAAAAAGTTTTAAACAGCAAATTGAAGTGCATTGGTATGCACATTAACAGAAGGACGTCCAATAGTGACTTGACTTTTTTCATCAAAACTAGTTTGAACGTTGTAATCAAATCCTTGGTACACAATCATTTTCACTTGTTTATTGTCTGGGTGAACCAATTTGCTGAGGCTCAGTTTGAGTCGCCCTATAACCGGCAGTGACTTGTATTTGTCAGGACGACCCGTTCTATTCAGTTGGAGTATCAGCATTGGAGCCGCAGCAAATCGTCTGTGCAAATCAGTATTTTCATCTTCTTTAAAAGTGTAATCATGCAATTTTAAAAAAGACACCCAGTGACGGTACATAATTTCACTTCCAAAATCAAGATCTGGTCTGTATTCAAACTTTTGATACTCAGAAGCTGTTTCTCCCGTTTCAGTCATTGACAGCGATGTCCATTCCACGTTCAAAAGGGCAATGTACTCCCAAAAATTAAAATCAATTTGATTGATTAAACTTCCTGCCCTGCAAAAGTTATAATCCATTTGACGTTTAAATTTTAGTGTACTCAGATCTACATCATTAACCCCTTGAACTTGCACAGGAGTAGGATTAATGTGTAAAATATGTCCGTCCCTTTTCAGGCTGGGACTTAAGGTACTTTGTTGTTTAAAAAGCACTGGATCATCACTGTCAACGGCTCTGGCTCTGATAGAAATTACTTCTTCTGTATCGGCAGTAAAAGTAATCAAAAGAAAATCTGGCATAACGTAATGATTATGATCAAAGTACGTTTTGTGAACATGTCCAGCTGGAGGTATTATTTCATTAAACCCTGAACCAGCCTCTTTAAAATGTTGCCAAATGATTTGGCTGAACAACAAATTTCCATGAGAATAGGGATCTTCTAATGGAGCATCCACAACTTTAGAACTGTCATGAATATTGATCATTTTAATGTTTTTGGGTGCTCCAATGGTAACTTCAGTCAATTGAAACACAGTTTGTTCAGGTAAAAAAATAGGATGAGTGTTTTCACTTTTAACTAAATTAAAAAAGTTAATCACAACCTGTTCTGAAGGGCCGACTTCTCCTACATACATATTACCCAAACTTTGTTCATCATTAATGTCAATCAGTCTGACATAGAGTGAGTTATGATTTTCACCCCATTCATTGGCGAAAGAATCTGTCCCAAAAAACTGCCAGCCGTTGGTTGTTGCCATATGACCCGTCAACTTGAGCCATTGATGTAGAGGGGCCAAAGTCAGTTCATACGCAAAGGGCAAAGGGATTGGAATGTTGTCACTTCCAATATTTGCATAGGGCAAAAACATGTCAAAAAAAGACAATTTAATTGACAAATCAATATGACCTGTCAAATAAATGGTAAAGATATTTGGCAGATGATGAACAACCATGGTTGAAAAATTTTTTCCATAATTTGATTCTGGACGGCTGGCCAATTTTACTTGATTGATATTGGCTCCCTGTCCCACTTCCAAAAAATGAGAGCAAGGATAACGACTGTCATAGTGCTGCGTCAAAAAGCGATTTCCTTTCGACCTCAAAAGGCGTCCCAATTGGGTCTGTAGTAAAATTTCTTCAGCACTCTGCAAGTCTACAATACTAGTGTTACTGACAGGATTGTAGATCCGAATTTTTTCAAACATGCACAGTGGAAACCCATCATTCACAGCTAAACTGTTTTCAAAAAGTTTTCTGAATATATCCCTTTCTGTACGATCTAGAGCAGCTCTTGGCACATTAACCTCTAGTATATTTTCAAAATAATCATTCGTCCTTACCCCAGTGTCTAAAGGCACACGCACTTTAAAAACAATCCCAGATTCATGCCCATCCACAAAAGATCTCACACCTCCCACCCCACCTTCAATCTTTATCATACGCCCATTTTGATGAGTAGAAATTACTCTACTGCCTTGACCCACTGTTTGCCCAATGCGGCGCGACACAGGATTTACCCCAGACAAAAAATTATCTCCACCAAAAGAAAATTCTTCATCAATGTAATTTGCCTGCTTAGATTCTTCAATCAAATCATGTGCCGAAGGCGTAATAGGAACATTCACACTCGTCATTTTGTATTAGTCTTTTTTCTCCTCCTCCTCTTCTTCTTCTTCTTCCTTTTCTATAGTATCATCATTTGCAACTTCTTCTTTTTCTCTGCTCTCTCTTTGAGTTGCATCAGTCAAGCTAGACTGATCTTTGTTATAAAAAATTTCTTTCCAACAAGCAAAAACAATTTGATCATTATCTTTCAAATCATCAGTATCTTTTAAATCTTTTACCTTAATAGACCGCAGCTTTAAAACCTTATCAAAAGGTTTATTTTTAAACACTTGACATAAAATAAACAACAAACAATAGATACCACATATACCACTCACAGTGGTTTGGAATTGTCTTCCTTTAAAAGGCTGGGAAATATCACCAAGCTGAACCCTAAGCTTAGGGTCGATTGTCACTTGATAAAATTCATTATCAAAAATATCTCTTCCATATGAATCAAAGGCTATGCATTTCGTTGGCGTCACTCTGTGAAACACCAGCCAATGGCCCATATCATCATCTTTCCCACTCGCCAGTGCAATAATAAATGTGCAGTTAATATTTCCTCCATTACTGACAAAACCATTTTCATTTCCCACAACAACAATTGAATTACGTAACAATTGATTTTTAATCTGCAGAACATTGGCTTTTAGATTTGTAGCGAGAGATCCTGATTTGAACGTTTGATTTTGATCTGTCCAATTTTTTTGGGTCACATAGGTTTTCAAATGATCTATATTTCTCAGCCCTGACCCTTTTTCGCCCACGTGAGTAAATCCTTTACCCACAAACTTTGCATCATGAATTAAAGATTTTGTATTCAATGGCTTAGATAAAACTTTTTTATCTAACAAGTATGGTATAAAATGCTCTTTGACATTATTAACAACATCACTCTTTATGTTTTGTTTTAAAAAACTTTTATTTTTAAACTTTAAAAATGAATTAAAAGGTCGTTTAGATTTTTTTATAGTTAACCTTTTTGTTTTCTTAAATTGTTTTCTATTTTTTTTAGTTTGAAAGTAATCAAATGGATTTAAATTATCGTCTGATACGTGATCAGAATCTGAAGATGAAGATGAAGTTGAAGTCATTCATGATAAAGTCTTTGGTTAACGTCGGCGACGACGGCGTCGAGTTCCAGAGCCCAGCAAAGCAGCAACACTTGCAAGGTTGGCCAATGATCCTCCACTAGCAGAAAGGCGTCTGCGTGATCGTCCTCCAGTAGCAGATAGCTTTGGTCTTCCGGCACCCACTCTACGTCTTTTTCGTGCTCCCAGACCCGCCAGCAAGCTGCTCAGGCTCCCCCCTCGACTGCCGATCAGACTCCTTGTTAGTCGAACCAGCACCTACGTGGGCCTCGTCTGCAACAAACTTTAGATCTTGCAGTCGTCTAACTTGGGTCACTTCCAGGTCTGTTGTCTGAGGGTCAAACCCGTGAAAAATCAGCTGGGCCTGTGCGTGTTCTAGGTTAATGGTCACTGGACGGCTGGAGTCGTTCTGCAGAAAGATGCTTATTTCGTTCATGTAGTCTTGATCTATGACCCCTCCTTTTACCGTCAATCCCACCTGGGCTTGGCTTGATCTACTCTCCATCTTTGCCCATACTCTGTCTGGCATGGCTATCCACAGGCCTGTCTTTAGTTTCAGAATCTGATGTGGGTGCAGTGTGATCAATCCTCCTTTTGACGAGGTCACGAACTTGGCAAAAATGTCGAAAGCAGCAGACTGTCGTGTCGCTCTTGCAAATTCAGAAAAACCCAAATAACTTGTAGAAGCCTCTTGATAAAAAAGAACTTCAAGCCTTTTTATTTTTGCTACCGGAGGGCATTCTGAGCCTTGAATCAAAACTGTCTGTTCGGACTCCATGATTGAAATGTTAACATTACCCTCGCGCCACTTACCTCTTATAGTCTTGTAGTAGTACCACCTGACTGTGTGACGTCGATCGATGAGGACACTAAATTTGCATACTCTGTAATCGAGCACACAATGACCTCTACTCCTGTCAACTCTTTTTTCAAAACTTCAGCCGCCCGGATAAACAAATTTTTTTGCACTAAGGTATAGTAGCGCATCCAAACGACATTTTCATTCATCATTTTTGCATCGACCCAATCTCTCTCAATCAAATTATTATTGACTGTCTCTACATCAGCGCTCAGCCAAGGTACAATAACAAACAGTCTTATTATTGTATCCTTTTCCATCAACAAAACTTGATCTTGCAAAATTGACTTACAAATAAATTTTATTTTTTTATCAAACAATTCTCCATAGACCATTTCAAAAAAATTTCCTCCTCCTTCTATCTTTGACATGCATCTCATCACTTCATCATAAACATAATTAGTGATTGGACTTCTGTCTGCAACGATATGCATAGGCTGAATTCTTTTTTTTTGTAAGCCTTGTGCGAGTCTGGTACGATTTATGTCATTCAATACCATGCGAGAATAATCATTTTCAAACAATTTTCCGCATTCAAACAAATCCGGATTATCTTCCGTAACTTGGATCAAATCATTGTATACAAGCTCAATGTCTTTTCGATCTGATAATTTTTTAAGCAAAGTTGTTTTTCCAACTCCGGCCACTCCATCGATAAAGTTTAGCGAGCTAACGTTTGATCCCAT
>megahit_20288_2546
AAAAATAATTTGATCATTATCTTTAAGGTCGTCAGTATCTTTAAGATCTTTGACCTTAATAGACTTTAACTTTAATACTTGATCAAAAGGTTTATTTTTAAAGACTTGACATAAAATAAATAACAAACAATAAATACCACAAACACCAGTTACAGTAGTTTGAAATTGTCTACCTTTAAATGGTTGAGAAATTTCACCAAACTGTACCCTAAGCTTAGGGTCAATTGTAACTTGATAAAATTCATTATCAAATATATCTCTTCCATATGAATCAAAGGCTACGCATTTCGTTGGCGTCACTCTATGAAATACAAGCCAGTGTCCCATATCATCATCTTTCCCACGTGCAAGTGCAATAATGAATGTACAATTAACATTTCCTCCATTATTGACAAATCCATTATCATTTCCAACAACAACAATAGAATTACGTAATAATTGATTTTTAATTTGTTGTACATTAGCTTGTAGATTTGAGGCAACAGAACCTGACTTGAATGTTTGATTTTGATCACTCCAATTTTTTTGTGTTACAAAAGTTTTTAAATGATCTATATTTCTTAGCCCTGTCCCTTTTTCACCCACATGGGTAAATCCTTTGCCCACCACCCTTGCATCTTTAATCAAAGATTTTGTATTTAATGGTTTTGATAAAACTTTTTTATCTATTAAATACGGAATAAAATACTCTTTGATTTTTTTTACAAGATCACTTTTTATATTTTGTTTTAAAAAATTTGTATTTTTAAATTTTAAATGAGATTTAAAAGGTAATTTATTTTTTTTTACTAATCTTTTTGACTTTTTAAATTGTCTTCTATTTTGTTTAGTTTGAAAAAATTCAAATGGATTTAAATTATCATCAGATACATGATCTGAATCTGAAGATGAAGACGACGATGGAAAACTCATTCATGTTAAAATTCATTTAACGTCGGCGACGTCGGCGTCGAGTTCCAGATCCCAGTAAAGCAGCAACTTTTGCAATGTGGGATAAAGATCCTCCACTCATAGATAGGCGACGAGATCTGCCTCCAGTTGAAGATAACCTGGGCCTTCCAGCTCCTGTTCTACGTCTTTTTCGAGCTCCCAGCCCCGACAGCAAACTGGTCAGGCTCCCTCCTCGACGACTGATCAGGCTCCTTGTTCGTAGACCCTAAGCCTAAATGGTTACTGCTTTCGGAATACTTCAAGTCTTGAAGCCTTTCTACCTGGACGACTTCTAGGTCTGTGGTCTGTGGATCAAAACCATAAAAGATCATCTGGGCCTGGGCATGTTCTAAGTTGACAATGACTGAGCGTGCAGAGTCATTTTGCAGGAATATGTAAATTTCATTCATAAAGTCTTGATTTATGACCCCTCCTTTTACTGTCAGTCCAACCTGTGCTTCACTTGATCTTGTCTCTAGTTTTGCCCATACTTTGTCTGGCATGGACAGCCATAGTCCTGTCTTCAGCTTTAAAATCTGATGTGGAAATACAGTGATCAGACCTCCTTTTGCTGACGTGATGAACTTGACGAAAACTTCGTATGCTGCAGACTGTGGTGTTGCTTTTGCAAAATCAGAACAGCCTAAATAACTTGTATTGTTGTCTTGGTAGTATTGGACTTCAATTTTTTTTCTTTTAAAAAAAATCGGATTATCTGTAACCTCCGTGTTGCCACGTTCGAGCTCCATGTTCTAGTAATGATTATAACTCTATGCACTCACCTTTTATATCGTCTGGCTTGACCGGCTGGACAACACCGATTGTCTGTGTCACAATCTCTTCAAAGTCTAATGTTGAGCATAATATGAATTCAACACCACGTAACTCTTTCTTCATGATTGCATAGGCTCTTACAAACGCCGCTTTTTGTATTTTTATATACTGCGACCAAGAAGCTCCACTTTCTGTTAGCATTTTAGCATCATGCCATGCTCTGTTAGTCAGATTTTTTTCAATCTTCACCTCTTCATCACATAACCATGGAACAATAATAAAAACTCTTATTTTTATTTTATTCTGAGCACAGTTGATTTGATATTGAAGAATTTCTTTACAAATATAAATCAATTTTTCTTCAAACAACAAATCTAATGTTCTTCCACAATTTTCAATCCCTCTGGTCATTTTTCCCAAACGAGTTAACACCTCATGAAAGATGTAATTAGTAATTGGACTTGAGTCCACAATTACTTGTGTCTCTACTAATCTATTTTCAAAAATAACATTTTGTAAATTAGCATTCTTTTTATCATTGATCAGCATGCGAGTGTATGCACTTTCAAAAGGACATTCACATGAATCTGGAATATCTTCTGCCACCTGTTCCCAATCGTTTTGAACAATTTCAATATTATATTCATTTTCTAATTTCTTGATCAAAGTTGTCTTTCCTATTCCACTAACTCCTTCAATGAAATTTAGAGAACTGATGTTGGCCCCCAT
>megahit_7211_4149
TTAGACCCCAATCATCACTCGCTTTAGCTCCAAAGCCGAGATAATGAAATCAGAATGACCAGCGATTGCTAGCTCCTGCTGTATAGCCGTGAGGCGTTCTACATCAAAAGCATACAACCATTGGTACGACTGCAGAACTAAGGGATACAGATCTGCATCTGCAGCCCGAAGCATCTCAGAATGTTTTCCGAGATAAACAGGATACGACTTCCAATCAACGTACTTCATTCCACAAAACTCGAAAGTCTTGCTTGAAGTCAGAACGTCTTTCAAAAGAGCACCTGTTTTCTTCATTTCTTCCCAATATTCCACCGAAGCGGGAGACTGGATAGTGTCGTCACCAACTGAAACTGGACAAGGAGAATCAGTATCTGAGCGCATGGAACAGAGGTCATGACAAAAGTGTTGTGCACAGCTGTTAAAGTGTATGGTAAAGAAGCTTCCTGAAGAAACTATACCTGGTGGAACTTTAACTCGGTAGCCACAGAGATCGTAAACTCTATGTCCGAAAACAGAGAGTAAATGATTGACCATAATGGTTCTAACCAGTTGATTTGCATCAACATAGAAAGAAAGCATAAAGTCAATGTAACAGTCAGCCAACCAAGGCTGTGCTGTCCAATCCCATGACGACTTGTCTGCACATGTAACTTCTTTCCCCTGAAATTGAGAGGTGATAGCGGTTACTCCGCCGGGCATTTGTGGTGCCCAACCGAGTCCGAAACCTGTCTCAAATGGATTGTCACTGAAAGTTTCAATCAACTCTCCGAAGAGAATTGAAGAGACAGTTGTGTCAATGACTGATAGACCAGCTATCAGTCTCCAACGTCCGTCCCTTGCTTTCTCTGGTTTATGTGGTTCCTCCTTGATGAAAACATTGATGATATCAATTGCAGGAGACTTCACAAGTGAATGTATCCTGGACAAGACATCAAAGTACAACATGTGCACTTTATCACCAACATATCCAAAAAGAGGATCATAACCAAATACTTCGCCATTGGTACTTCCAAAACGTTTCCACGGAATCCCGGGAGAGGATTGAGGGTCAATTCTGGGTCCATCATGTTTTGGCAGTTTTCCGTTAATGAAATTCCTGAAGGATTCTAGACTTGACAAGACCTGAAAAGTTCCCCGTACGCCACAATTGCAGCATTCGGGGTCTTGAAACTCGCAGCAATGTGCTTCCAGCGTGCATCCTCCACACGGGCTCTCAAAGCATACTTGGGGTCCTTCAGAGCCGCAGCAAACTTCACTGAGTCTCCGTCGAAAGCAAGTACACAAGAGGCCAGAGAGGCTTTCGTGAAATCTTCCCCTACCGTTTTCTCTTTCAGAAACTCGAACCAGGTCCGGGGCAATACATTCTTCTTGTGAGGTACCTGTTTCCATTCGTTTTCTGTGGAAGAGGGTGCGGATCCTCGAATGGCGTTTATGCATTCGTTGTCCAATTGATCTTCTTTCAGAATCGGATGGTTTCGAACAGCGCATTCTGGCTTGTTTGTTTTGTTCGAGATGGTAACTGAGGGAATCTTGCATTGCTTTTCTTCGTTCTGCCCCTTTTGGGGGAAGGACAAATCCAAGGTCTGGGAAGAGTTCGTCGAGGCGGCCCGGCAATCGCCGGGCCTCGGCAGGTTTAAATTGATTTCACTAGCAGCCGCTGATTCTTTGCAATCTGTTTGCATCAAGCTGGTAAGTTTCAATTCCAACTCCTTTATCCTGTTTTCCTGTTCCAACCTTTGCTTACTGGCATCAAGTACGACATTGCTGCCGTATGTTTCTTCATACCATTTCACAAAAGACGCAGACATACGGCCCGCTTCAGTTTTGTCCAGCCTAGAATCAGAACGTTCAGCTTTTGGCTTCTTTTTCTTCTTCTCCTTTACCTTCTCAGTAGCAATAACAGCTGCCACTGGTTCAGTGGGTTTTACTGCTACCGCCTCTGGGACGTTTTCAGGTTTTGGGGTTGGACAAACTTGGCAGGCAGAAATGACTGGTTTCGCGACTTCCATTACTGGCTGTTCGCCAGAAACAATGGGCACTTCGCAGTTGCAGTGTCTGGGTGCTTGAATACTGCGCTCCTTGGAGCGAACTGTGCGACTTTTGAGCTGCCTTTTCTTTGCTTCAAGAAGACCACCAACTGCACCTAACAGCGTGGAGCTGTCAGAGCTGGTGTCAGAACTTGAATCAGTGTCAGAACGAGGTGGTGGGGGAACGTTTGCAGATCTATCTGGAGCTAGGTTGACTTGTTCAGCCTGTCTCAAGGCTCGTTTAAGCTCAGCCCTATGCTGTCGAACAAGGTCCACAACGGCATCAGAAACTTTGGGGTTAGGGATTCGACTCCTTTCCTTATGGTCTCTGCGCTTTTGCGAAGTTTCAGTAGGCGACCTCTCAATTGCAGCTGACGCTTTCTTGCCAAGATATGCACCGAACTGTGAAAGTCTAGCTATGTAGCGGTTAATCTTCATAGCATCAACTACTGCCTGCTTTTGGCCGGCAGCATTTCCACGAGTACGAGCAATAGCTATTTGCAATAGGCGACATGCTTCAGCAATCGATTCACTCATGTCAGCATATCTACCAATGCAACCCTGGAGGATTTCATTGGCAGCATAGTCGGCATTAGAGTTAGGTTGCGCTTCTTTCTTGTTCTTTTTAGAACGTTTTATTCCCTCAAAACCTCTCAATTTCGGTGGTCCGAAAAAGCCTTCTTCATCTTCAGAATAGGCACTTCCTTCGTCATCACTGCCGTTTTCAGCAGCCCAGTCATATCTGCTACCACGTTGAGGTGGTTCATCGTACTGGTTGTCGTCGAATTTGTTGTAGGTTTGTTTGGATTTGCGCTCAATTGGAGAATCGTCATCTTCAGCCATGAATCTGCTAATGTCACTTAAGACATCATCAGGAATCTCATCGTCAGTGTAGATATACTCACGGCCATTAGCTTCAATGTAGTAGAGTCGCATACCAATGTGCGCTTCCTGTCTAAGCTTAATGTCCTTATCTTTGCGTTTTATCGCATCGAACAGACCTTGACTTTCAGGGTAGCGTCCAGTGATTCGTTTCTCCACATATGTCAGCAAGGCCGAGAGTGAGAAGCCAGCATTAGTAGCGCCTTTTACAGCGGTACTATGTATGCCAACAACTTTCCCATTCACGGTGTAGGCTGCGCCAGACCAACCACAAGTAGTATCTCCCTTATACCGGAGGGCAAAGGGGGACAACTTAGTAATAGTTCCAGTTGTGCACAAGAGTTGTTTTTCAGGTTCGTCAGTGTAGTCCGTAAAGTGAACTTTAGCCACGGTTTCTGTACCAAGTGAGATGTTCCCAATTTCGATGTTCTTGGCTCCAAGTAAACTGTTTGTTTTACCTTTAGCTGTAACCAACCCGAAATCAGGTACCAAAGAGGCGACAGGGGACTCACAGCGTGAGACAGTCACAATTACACCGGTTTTACCCAGTAAGGCAGGCGTTTCATCCTTTGCAACTTCCTGGATTCCATGAGCCGGCACCAAGTAGTAGTCGGTACCGTCAATTGTTTTCCAAAAGTTTGCCTGACAAATGAAAACGAATTTCGGTGCAAGTGTACCAGTTATCGTTCCAAATGTCAATTGTGATCTGACAGGCGTTGAATCTTTGATTGCAGTTATCTTTGCCTCAGCCATAGTTTCGAATTGTCTTCGTCCCTCAGCCGTAACAAAAACCTGCAACCAGGCTTCGCTGACAAGCTCAATGAGTGCATAACCAATCCAAAAGCCTGAGAGTAACTTGGCCCATAACACAGCTGTGAATATCAGGTAGAGCGCAAGCATGAGAGTTCCCAATTCGAGCATTCCCAAAAGTCTTGCGACAAATGAGAATTTGCAACGATTTGTGAACCTTCGTATCTGTACGCAGAACAAGGCAAAAATCAGTGTAGTTATCGTGAAGGCCGTAGTTTCAAAGAGACTCGGAGTTGTGAAGGTCAGATCCCAACCGAAGTCGGTAAATGCCGTCATAGCATTGAAAATTCTGTACTGCAAAGGCTCCTCTTCTTTCCAGTAGAGGCTTGCGAGAGTAGTCCAAAGTTTGCCAAAGATCAAGCCCCAAACGGGGAAGATGAGGAGCCTTTGCAGTACAGAATTTTC
>megahit_458_10005
ATGAAAAAATATATTAGATTCATGTATTTACATAGATTCAAATGTTCGTGTCCGAAGACGAGAAATGCGTTCTCAAATGGTAACAGTAACAAGGAATCTTCCTGTACCATTGCAAGCAATATATTTGAAGTAAAAAAAAAAACATACAATGAAATTTAAAATAAAAGATACATCAAGTATAATTAAATTATACATACTAAGTACATATTACATATATTATAAAACATGACATAAAAAGAGATAATGCCTTTACAAACAGCACAGCCAACCTTTGTTTTCTCAGGAGGGCGTAATGACCATTCGTGTAGGAGCTATCGTGCAAAGCCTAGCTTGACCTACAACATCATCTCTAAATACAACACATAATTATTATGTGAGGGAGTGAAAAGTGTTTTTAACACAATTCATTTGGCAACATCTCAGGAATATCACAATATTTTGTGACTTTTATCCCTTGACTATGCCATTGCAACATAACTGCTTTCAAATCGCCCATGTGTTTAGCATAGACATCCGAAAACATTATGGGGGGAGGAAAAATTGGCGGCAACATTGATGCCAATGCGGCATGAACGCAACCACCAAAATCGCACTCCCCGAGGAAACGCTCCCACGTCCAAGACCGTTGATCACGCATGATATCAGTCCAGTACGTGTAGAGCGCTCTGAGCATCTCAAACTCAGGCCGCCTTCCTGCTTCAAACAGAAATCGCAGCCCAGCCAAATAATGCTCAGATAAAGTCGAAGTGGGTCGCTTCCATTCCAGAATTCCCAGGATAGTATCCATGGAAATATCCGGAAGAAAAGCAACACACCCCGATACCTGTATTGCCCGAAACCGTCTCTTGAGGATAGCTACTTCCTCAATGGTCCCTTCTTCGGGCAAAAGAGACTTATAAAGAGGATGAGTCAATCGAAACCCCAAGGACCCCATCTCAAAAACAAATTCTGAGATGGAAATACCTCGGAGCTCCACCAACCCATCATCTCCATAGACGAGAAAAGGCACAAATGGTAAATAAAACTCTCCACGCAGACGCAACAAAGAATAAAAAATAGCCAAAATGTGAATAACAGAATTGAACTCTCCTGTTCCAACGATGCCGGATTTGACTCCGCCAACCGTGACAAACATGAGACGTCCAATCTGAACGGATGTGAAAGCAATAACGTGAAACAAAGCGGCACGAACAAGTCGGTCCTCCTCGGTTCCCCGATACGACATCTCCAAAATCCTTCTCAACGAATCAAGAAGAAAGGGTGAGACAGACTGATCCCACTGGGAAACGTCGTACTCGAGGACACGAGAAGTAGACCAAAACCTACCAATGCCATCCCACTCACGCAACGCATCACATCCAACCAAGTGGTGACCGAGAAAACCGCGCATACGTCGAAATTCTGCGCAGAAATCTCCGAAATATTGCCGACAGGCAAGGAGAAAAAAGAAAGGGGGCATAAAAAAAAGACGCGTCTTCCCTGCAACAACTTTCTCCTCCGTCCGCAACTCATCCTTTGGGAAACCAGCAAAGACATCATCTGGTACAATGCCTTGTTTTAGCTTTTCAAGATATTGTTCATATCTGACAGCTATATCTGGTTTGAGAGCAACAGGACAATTGCCCTCATCGAAAATGACCATCTCTCTCTTGGTTTGAGGAAAACCAATACCAGCGGAAGTAGTCACATCAAGGGGCTTAGTAACACGACGAGTATCACCATCAGCAAAACGCTCAAGCACACTCTCCTCCACACCATGCAACGCCTCAGAAACTGAAAAAACTCGCAAAGGAACAGTTTGATGAGAAACTAATGAATCAGAAACCAAAGAGACAGCACGCTCCATGGTGGCTGGATCAAAAGAAGCCTGAGGTCGTTCCTGAGAAACCCAAATCAAAGGAATAGACTCTCCAGCCAACTCCACCTTCTCCTCGGATTCAAAATCCCTAGGAGAAAGCCGAGCTGGAAAATGCTGCTTTTCACGCAGAAGCGCGAGGCTGTTGAAAGCAGCAAGAGGACTAAGATCCAAACGAGACTCAGGAACAAAAACTGTAGACTCACAAACTGAATCAAAAAGAAAAAATGGACGCTCCAACTGACGGGCATCCACACTGTACTGAACCTCAAGACGTGGAGGAGTAAGTTCAACCCCTTGTACAGTGACCGCAAAATGAGCCATAGCTTCAGCAATCATTTCCCGAGTAACAGGTGTAAAGTTCACACTAGTGAACTCAACCTGACCCGAGAGCATGCCGACCAATGGATTACACAAACGATCACTACGCAAAACAAGAGGAGAGCCACAATGACCCTTTCTGCTCGACACATCAGTACCAGCGAGCAAAGTCCATGGAAGAACAGCATCAGGATCTCCATTCATAACACTTTGAGCGTCCACATGTTGAGTGGAACCATGGAGACCAAAAACAGACTCCTCACGCTCAAACTTGCCATTATGAAAAAGCAAAGCAGTTCCTTCACCACGAACAAAAGCAGTTTGTTCAGCATCAGACCAAAAATAACTGGAAATATTTCTGGCCGCAGGTACACCTGATGCATAAACGAAAGCAACATCAAGATATTGCTTTCCGTTTTCTGCTTTCACACAGTAGGCATAATGATTTTCCTCAGTGATGGGAATATCATATGTAATGCCATTCTGTGTGAACTGATGAACACTACCTGGACGCACTCCGTGACGAGGCACCATAAGCACTTGTCCACCAACTCGCATAGCATTGACAATTCCAGCCTCAGCTCCCTTGGCAACACGCCAAGCGCCAATAGAAGCCAAAACTTTTGCCTCTGCACCAGGACTGAGACGAGGAGACGCACCAGACAAAGGAACAAAAGAAGCAGGAGAATCTACAGGTTGAACAAAAGGAAGACGAGAACGTGCGCGTTTGAGAAAAGACCACTTCACAGCTGAAGGATTGTAGGCTTGAGCCTCAACATCGTCACGCTCCCATCGATCAAGCTTGTTAACCATATAAACGGAAAAGACAACACAAACCACAGGAACAAAAACACGAGTAAACAAAACCCGAAGATAGCGCAAAACACCCCAAACTCCATCAGCAGCAGAAGCCGCAAGAGCCCTGGCAATGTCTGCAACACGACCGGTCTGACCAACAGCACACAACTGTCTCCAAACACAAAATGGCACTCTAGCATACAAGCTAGCAAGATCATTCGTGAGAGAACGAGCCATCTCATGACGCCCCTCACCTGAAAGAAGAGCATCACGAATAGCATCAACAACCCCCTGAACTTCCTCTTTAGCAGCACCATAATGCTCAGCAACAGAATCCAAAGTAGAAGGAAGAGAACTTACATCCTGAGAATGAGTTGATGTACTTGGACGACAATCACTATACTCCTCCTCGTGTTCCAAACCCATCTGGGCCTTCATTGTCATGAAACTACGAGAAGCGGGAACCTTGACGGGTCCAGGGACATCACTCAAAGGAGTACGATCAAGCCGACCCACATCATAGGTGTAATCCCACTGTGGAGTAGAATCCTCACAAAAGACTCCCTTTGGAGAAGTCTGAACCTCTTCCAACTCTGGCAAATCCCAAGTCAAACCATCTAAGGTTTCCTTCTTCCCATTAATCTGGGCAAGAACATGCTTGGCAATATCTCCAGCACATGAAACACGCTGACGAGCATCTGAAAAAGCCATTTTTGCAGGATCATATCCTACCTTGTGTATGGCCCAACTGGTTCCTGCAGCCCAGGCAACTCGATTGTTCTGTTGAGTAAAGTTGCCTGTAACCTCATATGCATTGTTACCATACCTTCGTCGTGCAGCCTCTGGGCTGGCAAAAGTATCTCTGGGTGGATCAAGCATATTTGAAGTGCAAATGACAAGTTTTGAATTGAAAAATATAGACTTGTCAACTATATCTGCCATGGGAGGATTGAAAGGCACTGAGGAAATCATCTGACAGAAATTACTCATCTCATCACTGTCTGCAGAGTTGCACTTTGCGGTCGTCTGAAAGACATCATCCATCACTACAACCGCCTGATCACTGTAAGTAGTCCAATACTTCGTCCCAGAAGTAACAGAGAAGACACTGTTCTCATCCCCGGCGAGTTTCTTTGCAATGGCTTTTGCCAAACGCATAGCAAGAAGAGACTTACCACTGCCTGGATTTCCACACAACCACAAAACTACAGGTTCTTGACGAACACACGCTACGACTGAAACTGGCATCTTGGCATGTATATTTGCCATCTTGAAAGCCAAATCCCTCATGCGTGCAACAGCAATATTCTTGGAAAGATGAGTTGTGTTAATGAGAAACTCCTGACCAAACTCCCATGCATCAGCAACCTGTTGAAAAAAAACCTCACTCGTAGCAAAACGAGATAGAGAGAAATTTCCGAGAAGGTACACAGCAAGCCTCTCCCAAGAACAAATGGGAACCTGATGAGAATCAAACCAAAGAGCCTGAATCTCCTCTGGAGTCTGAAAAGAAGAAAAAACAGAAAAAAGCCACTCCAAAATTGAACGAACAATCTGGAAAATGCAGGAAAAACCACGATGGGCAGTGCCAAAAAGAGTCATGTCACGAAGCAGGCCTCTCAAAGAATCCCAAGGCAACTCAAATGAAGAAAAAAAAAGAAGCAAAGGAGCAATCCAAGACTTGACCAGTCCCACAATCGTTTCAACCCAGCTTGGAGGAGGAGAAACGTCACTGCCAGCACTAACAGTCATAGTAGGATGAAGAACTGAAACAACTCTGGAAATGAACCCAGCAATCCCAGAAGTCAACTTAGCAAAAACAGCACTAAGCTCCACGAAAACGCAAGTAGCCAAAACTATGTCACTGAAAAGTCCCACCAAGAAAGCTATGAGCTGAGAAGTCCGCTCAATCTGGGAAATGGCAATGGCATAATGAGACAACTTCAGCAAAAGAGCAGGCCACAAATTGCGAAGAAGAAGAGTCTGATTTTGAGTGATTTTAGCTTCAGAAGCCAAACCCTCAACCTGGGATCCAAGAGTAGAAACAGTTTCTGCCAAACGCTGAGAAGCAGAATCAGCAGCGGATCTACCAGCAGCCTCACCGAAAGTTGAACCACTTGAGGTAAGCGACTCATGAACACTGTCACGAACCCTCTGAGCCTGTCTTCCAAGAACACCACCAGTCACCTGCATCTGAGAATCGTCAGAAGCGATAGAAGAATCAGAAGCGGTACTAGGACTGCGTATCATGGAAGCAATGAAAGAGGAAGTTCGATGCTTTGAAGTACTGGGAACCTCAAATGGAAGAATGTTTGACATCTCACCGTGCGCACCATCAGCAGGAGTCTTATGCGTACTATCAGCAGGAATCTTGGAGACTTCCCTAGAAGATCTCTTGGGCTTTGGAGGAGGTATGACAAGCGGCAGAGTGACATCCACCTGAGCGAGGGGAGGAAGAACGTTGTAAAGCATGAACTCATCCCCAACTGCCACTGCAACTGAGATCTTGCAATCCACAGTAACACCTGAAACTCGCAAATCCAGAGAAGGAAGAAACTCTGAAAACTGATGACAAAAAAGAGGTGGTTTGGCTTTCGCGTCATAAGGCTTAGCCACTGTAGGAAGAGTAGGCAATGTGGTGAAAAGATTGTAGAAAGGAAGAGTAAGAACAAGTCCACCTGGATTCCTCAACTCTGTCAAGTTGAAAAGCTGTATGGTGTTCAAACCTTCAGCACTCACACCACCACCATACTGAGTAACACGAACATGCAAAATGCCAGTGACAGTAGCAGGAGCATCAGTAACCAAAAAGAAACGAAGAGAACCACTCCAAGCCCAAAATCGCTCCAAAAAAGTGCGATACCCAGAATTAAACAAATCAAAATAAGAAAGAGAACCAAGAGAGTCAGAATCTTTGGTCAAAGAAAAAACTTTTGGAACACTGGCAAAGAAAACAGCACCCACCTTGGGAACAGCTTGCATGGCAAGAATAGGTCTCTTCATAAGCTGCAAAATGTCTCCATGTGAACAGGTCATATGAAACTTTGAAAGTCCTCCCAAAGAAGAACCAGGCTCTGTAACTGAGAACATAGGCGTGTCTTTAAGAGACTGTATAGCCTGTGGATCTGGAGTGACATCTGAAACCCCTTGAGAAACGAATCCCCGATAAGCGGAGAAAACAGCAGTGGGCATACAAACATCAAAATCTGGACCTGTAGAACAGTAGATATTGACATCCACTGTAGAGATGGTGAATCTTGTCGTCAAAGGAGAAACAACATAAAGAGCCAAAAAGAAAGTCTCATCACTGTAAGAATACCACTCTTCTGGAGTCATGTGAGGTATCCTGAAAGCAAGAGTGTCAGAAGCAGCAAGATCCAAAACATAAGAATAATAGTCCTGAAAAGAAGAAAGAGTAGAAGGAACAGAGCCAATTGCATTGGGAAAAATGACAGCAACCAGCTTGCCCTTGTGCAAGGCATTTCTGACAACTTCTATTTGAAAATCAAAAGAACCTCTCATTAACCGAAAAGAAGAACCAAGAACGCCCAACCCAGGAACAACTCCAGGAGAGAAACCAGTGGACCACAACAACTTCCCAACATCAGCAGACGCATCCCAAGTAGCAATATCAAGACGTGAATATGCTCTGGCAAGACTGCGAACATGAACGGAATGAGGATCAGTAGCCATAGAAGAATCTGGATTTGAATAGTCTTGAGGACCAACCATCATCTTGTACGTATGCTTTGAACACTGAGTATCAGCCCAAGAAGCTGGATTGGGAGCATCTGGAGCACCAAGATGCATATTCATCAAAGGAGAGACAATGGCAGAAACCACTGCCTCTCCAGCTTTGGTAACCAAGTCCGTAGCGGCTGTGAGAGTAGCACCAACAACAGATGAAACAAAACCCTTGAACATCTGAGCCTGCATCCTACAAGGAGGACGCTTGCTCAGACAATCAAAATCTTGCAACATCTCACGATGGACAGTTTTCATACGAGTTTGCCAAACTCGCATGCGAACAGCATACTCTATAGCAACTCCGCCGTTGAGAACTCCCGTATGCCAACTGAGATAGATACGAGGAATCCTTGTCCAATACAAGGTATTCTGAATACGCTTGTAGACAACCTGAGAACCAAAGAAACGAACAGCACCAAAGTGATGTGGATCACCCATGAAACCAGGAGGATGGACGACCTGTTCTGCGAGAGACTGAAACTCGGAAAAATCAATCTCCTGACCTGCAAAAAGAAAATGGTCAGCTCGATAGGCCAAATACGCCACAAGGTCAACCATAGCTGTGAAGCCTCCCAAATGAGCAACATGGAAAACAGTACTGCCGAAACGTGAACGCATACGTATGCGCATCACATTGTCTTTTCGACAAAAGCTCTCCACGATCTCTCCAAAGAGACGCTTGTAGGCACGAGGATAGACAGTGCGAGTATGAGCTGAAAAGTTCAGATAATCAACCTGAACCACCTTCTCCTGCTCAATATCACAATCCTCATGTGGTCTGTCAAAAACAGCTGAGTAGTGAGACTTGAGAGGTATGGCCACTGGCGAAACAACAAAAAAACTGGCTCTACCATGCAAAGAGTAAAACCGAGTCTGTCTGGTGCCCTTCACCAATCGAGACGCAACCATAAAATTATGGTCAACCCACCTCCTGTGTGACTGAGGAACTGAATGAAAACGAGAAACATAACTTGGAAAAAAATGAAAACAATCCTGACGCAAATGAAAATGTGGTAAAGCGTCGGCTGGATCCAATGGTCCCAGATCTGAAACTGGACAAACATTGGGAGTAGAAGGAATGTAGATAGGCACCTCTGAAGGAGCAGGAAGGACATCATCATCAATAACCACTGGAGGATTATCAATAGTGAGAAACTCATCAGAAGGACGACCACGAATTCCACCAGCGGCAACATTAACATCTCCACCCGCGGGAACAGGAAGAGAATCAGGAAGCATCTGAGCTGTGAGACTGCTGATGTTTGAAGGCCAAATCATATCAACATTTTCAAACTGATAATAAATCTGAACTGAAAGAGAATTGACAACAGCTGGCTCAGGAGAACGAAGAGAATTCCAAACCAAAAGATGGATGAAACCAAGGCCATTGGGTTGATCATACTGAGAAGGCAACCGAGGATGAAAAACATGAGAAGCCCAGTGTGTATAAGGCACAAAAAATGAAACTTCCTGAGTCTCATTAGGTCGAAAGCAAACGTGGTTGTACGTTTTGAGACAACGCAAGTCTCTGTACATGGGATCCACATATGCATCAGGCGGTTTGACAGTCTGGTCAGATGGAGGACCATGAACCATTATCAACTGACCAGCCCCAAGAGGGGTTTCAGCAGTAGAAATGAAAAAGCGAAAATCTGCTCGCAAAAGAGCAGCATAACGCATCTGGTCAGTAGCAGCTGTGCGTTGAGTAGCCTCAAGACACAAAGCCCTCAAATCCTGAAACATAAGAGAAGTTCCTGGAGCAGCAGTAGAAGACCAATCAACGGACTTTAAAAAAAATTTCCGCTGATGGATATCCTTTGCTGAAATGGAAGGAAAATCCATAGTGACTGGATGAGCTGAAACATTGGCTCCTATAAAAGTTGGAACAGAAGGAGCTTGTTGATCACCAATATACTGTGTGGTATTACCCACTTGCTGAGGGGTAACAGTACTTGGTTCAAGATTTGCAATTCCAGTTGGTACACCGTCGCTTGTGCTACGTGTTTTCTGGTTGGTAGTATCCAT
>megahit_632_9145
CTAAGCTAGAATACTGAGGGCAGTGGGGATGCGAGGTGCAGAGAATTCCATACCTGATGACGTAATCCACAGAGTAAACTGTGGAGTACCTTGGCCTGTCACGAAGGCGTTTTCGACTAGAAACACACTGAGTGTCCCAGCAGTTCCGTCAGAGTCCACAAGGGCTACTGGGGAGCTGTTGAGCCATACAGTACAGAACTCGGTCGGAGCGCCATGTAGTTCGTGATAAGTACAGTTGTACTGAGAGGCCACTGCGAGAGTTGTTGGAGGCGGAATCCCGTGAGGGACCTGACAGATCAACAGTCTTGCATTGGTGTACGCATTGGCAATGGAGGTTATCTTCACATTCACAAAAGAGGGAACTCCTCCTTTTCTTGATGGTCCATAGAAGATGAACCTCTCAGCTTCCTGTGAAGCATGAGATGGGGCATAAGTGGATGCATTTCCAGTTATACCGAAGTTTCTGGGAGTCAGCTTAAAGTTGAGCAGAGATGTTGTCGCAGCAGCAGAGATGCTAACAGTCCGGACCGGAGTCCAGATTGTTCGCGCAGCTGTAACATCCACCTTCGCTCGACCTACAACTTCGGAAAATATACTTCCGTCGTTGGTTTTCGGCAGACCTCCAAGAACTCCTGGCACTATAACTTCTCCTTCTCCAGACTCTTCCACAGGGGAATAGTCAGAAGCCTGGACTATGGGAGTTTCATTTCCATTAAAAGTCACTAGAGCTGTTACACTAGTGTAGGGAGCGGGGGCGGTGATGTTGAAGACACCACCAGGGAGAGCAACACTACTTGTTGCTACTGCTGTGGTTGCTGCTGACATAATAGTTCCAACAGCAGTTCCACCGGTTGCATTTGTCACAGTGACAAGTGCGGCAGCTGCCACAGGGACAATATTAGAGGTAAGAATGCTAATCATTCCTCCACTGGGACCTACACTAAAGGGGGTACCAGGACGGACTACTGCTGAAAGCTCTGTATACGGGATCACTGCTGTCTTGCCATAGAACTCACACTTGTAAGGTTGGAGTGCTAGCGTAAAGACAAGAGGATCCACACTGTTTGCTGCTTTGATGAAACTGCCAACAGGGCAGATGCCAATATGTGCAATAAAATCGCCTACTTCTGAAATGAAGTCTGCGTGGTTCCAAGGGACTCTAAAATAGATGACGTCTTCGCCATCAAAATTCCAGAAAAAGCCTGGAAGACCCATAATGTATTTCTCATTCATGGATCCTGCTACAAAGGGGGCAATACCTACCTTAACTTTTCCTGCTACTCCAAGAGGCATCTTAACAGACAAGCGAGCTATAAACTCGCCTCTCCACCAAGCAAATGACCTGGAGAACCACCTGAGTTTCGTGTGAGATTTACCTGAAATCTTAAACTCTCGGGGAACTGGAGTAGCACCAGACATGCCAAACGTCGAAACGACCTGCATGTGACTTACACTACGGGGAGGGAATTCTGTGTCGCCACAGAGACCCACAAACTGGGATTTGGCTGGAGCATTTGCTTCAATCTGAATAACTGGTTTATAACCATCAGATGTCATCATGCTACGAACAGCAAAACCATCAGTCGTGTAGGTCTCTTCAGACGTTTCCATCTCTCCACCTGCACTAATGTCCCCTACTGGGCCAAGAGTGCCTGACTCCTCCATAGGGGAGAAGTCATCATTAAGACTAAGATCTACAAGCAGGTTCCGACGGCGCATAAGCCAATTCGGAACTCTATCAGAACCTAGACCAAGTGGATGGTCCACCTGTTCCTCATACTTCTGCCACACCCCGAGATCGGGGGCTCGCATATCACCCACCATCGTGGGGTCAATGTGATCACATGCCAAGTTTCCATGAAACTTGCCAAATAGTGGCTTCTTGCCGCCTTGTTGGGGCAGCTTGAAGAGGTCAGGTAGACAAGAACAGTGAGAGATTGCAGAAGGCAACCCCTTCATCAAGTCCTTGTTGGAATCGGTCAGGCAAAACATAATATGTTTGCACAACTCACGGTCGTCACGATAAGCGGACAACAGATGAGTTATCTGTCTAACTACGATGTTGGCTCTGTTTTGCAACAGAACCACAACATCACGACAATACTGCCCCGGAACTAGATCCAGGAGCAGCGAGGGACGGAACTGCAAAAGTGCATGACGTGCGTCACGCAAGTTTTTGTTCTCAAAGGACTCTTCGTAGAAACGGACTGGATAAATAAATTTATCCAGCTCTGTTCCACGCAAAGCGGGGACTCTCTCTATTCTAAAATACGATGCGACAAGCTTTGGATTAGCTCGCCACATGGGAATCAGGGATCGTACAATTGTTTCAGTCTCCATACTTACAACGACAAAACAACAATTATAAAATCTTTATCAAAACACAATAATTAAAATACAAATTATACTTATACAAAATTAAATCTAAAAACAATACTACAAAAAATAAATTTCTGAGACTGGAATGAGCAAGGTGCTTTCGATCAAATTCGTTGACGCAACTAAAAGCCAGGACAATACCGGAACTTTTAAAGTCTAACAATCTGGGCTGACCCCAGACGATTAACAACTTCCGCAAGAGCGTCAACAAATGTGAGCGAAAGTTGGATTGACACAGCATTTCTCAATGCCTGGTCCGCAACTGTGAGACATGCCTTACGAAGGCATGAACTCACACGCAGGTAAAACTCTTTACCATGCCGAGCTGCCTCCAGGAGCTGTTCATGCGTCTGGGATTTCCATCCCACCAAATCCGTTGAAGGAATGGAGCAGTAGTTGAAGCACTGATAAACCGAGCGTTTATCAAGTGGTGCCAAAACGACTGATCCAGACTTTTCAACGAACCTCCGTTGCAGATATGTGATGTCCTCAATGGACATCCAATCTGTCACGGATTTCTTGCCTGCTGTAGTGAACTTCATGCCAAACTGTGCATAAGTTTCTGTGATACTCGCTGGGTTATACCCTTGCCGAGCATCCTTCGCTACTGAGCGGATAGAATCATCGCCAAATCCCACAAAGACAACATCTGTCATCCATTGTGAAAGGGACCTGGCGCCGGTTGTCAGAAAATACACGTAAACATCAGAGATAATGCCAACCCAAGTATTAATTGGGGTTGTCATGGCATTACCAGAGTTGTTTCCATGCGTCTTCTGATAGACTGTACGATACGCTACCTGAAGGGTAGTGATGAACTCTTCCCAGATAGTTTCTCGCGCCAATGTGTGACCATCATCATCAACAAATCGAATTGTTTCAATGATGAGGTCTCCAGCGGCGCGCATCAACTGTGACGGAATGGTTCCGTCAAAGTTGGAAAAATCACCATCTATGAAGTTTGCATCACGTGCACAAAGATGACTGCGAAGTCGTCCCCATGCACTGGAGTTGGGATCAATACCTACAGTGTGGAATAAGTCCACACCATGATGGGTCCAAGCTGCCTTGTACCTACCAAACAGTGCCCTAGTGGCAAGAACTGTTTCAAACGGAGCTGATGTAAAAGCCCGCGTTTTCCCTATTTCTATATTCTCCAGGGGTCTCAACTCATCTTTCAAGCAGTCTTTCCATAGTGACATGGTCCGACGGCCTTCAAGAGCCTCATCCAACTTATGGTTGGTGACATGATAGAGGAGACGCGCACTGGGAGAATCTGAAAACCAATATCCAGCTACATTTCCCACAGAACCTTCAGTGGTGACACTCGTAAGAAAATCAATCTTACGAGTGCCACCAATTGTGTTCCATGGGATACCCGAACTGGATTTGTAGGCCAGTTCTTGGTAGTGAACATCAGTTTCACTGCCATTGATAGCTTCCCATAACATCACTTGGCGGTCGGAACAGCCAAGAACATCATCCTTCATCACAGAAACAGAATAATCCAGGAGCTGAGACACAACCGAATCAAGTAAAACTTGATCCAGCTGTCCATCAGTCCCTGCATACTTCCGCAACTGAGTCAAAAGAATGTTGGGTTTGCCATACTGAGTTTTTGCAAGAAGACTTGAGTCTTTCAACCTTTTGTCACTCTCACGCAACACAGCAGGAAACTTCATGTTCTCGGGAAAGGGAAATCCTTTTGAAGCAAAAGGAGTGGGCTTCAGAATACCGCGTCCGTCCGTAGGGAAGGAGGTGAAACACAAATCGCCAAAGTACTGGAATGTACCCTCGCCAAAGTGTTCGCCCTCTTCCAAGTGGGCTGCAACGAAGTATTCTTCATTGGGATTCAGGAGTGAAGCAGGTGACCATGACTGGTCAACTGTTCCAACAAGAGCAGGCATGGGAGTGTCAAACGGCATTCCAATTCGTGAAACCAGTAGTTGGATTCGCTGAACTGAAAGCGCAGTGGAGAAAGACGTGAGTCCTGCTTTACACCCTGCTACATGCATCCCAACGATCTTTTGAGGAACGCTGGGGTTGAATGCAATCAGAGGTGTTCCGCAATCTCCAGGTTGGGACAAAGCCAAATTGACATTGAGACCAGTAACCACAATCCGGTTGTGAAACACAGACTTGTTCACATCTTCAAGAGTGTGAGCATAGGTACCAGCGACAAGAGCAGTCAAATCTGACTTAGGGTAGTACTGAATGAATGTTGATCGACGAGCGGCGGTAAAAAACCGCTCGTCAGACACTACATGTTTCAGTAAACTGACAGCTGTTGGAGCAGTGGGGGGAAGTTGGATGAGACACAAGTCCCAAGATGGAATGGCGGAGACAACCGTTGCGGCATACTCAACACCCTCCACCCTGACAGTGACATGAACTCCACTACGAGCAATGTGATATGGGGCTATCACAATCTTCTGCGTATGAAGTCCATAGAGGGTTCCTCTCTTGTCCTGAGAAATAATCGGAACCAAATGCTTGTCCTTAATGGCTTTCACCAAAGACTGGGCATTTGGGTCCAACGACAACTCAGGTTCAACCAAGGAATCCTCCTCAAGTTCACGAACATACCTACCAAGGTCTACAGCAACCTGGTGAATGGTAGGCATAGTCGGTTCCTCAAACAGTTGGGGGGGAGGTGGCACTGCAGGAAGGTCACGAGCACGAAGAGTAAGAGATTTGGAAACCACCTTAGTCCGCTGAATCCGAAGATCAACGGCATCAGGTATTTCCACACCTCCATGCTCCTCTGGTTCAACATCAATCTGCGCAGGAGAAGCCCGCACAGAGAGTCGAACACGAGGAACAGGAGGGGTCCGCTCAACAAGAGAAGCAACAACATCATCAAGATCAACGACTTCGCTGAAATCAAGAACATTGTTTTCTCGACGAACATTGCGAAAGGGTTTGCTACCCCCTCCCGCAAGGTTCTGTCGAGCACGACGTTTCTCAGGGGGTGTAGGAGAGTCTGAAGCAGTAGATCCTGCCTCAAACAACCCTATCCAAGGGGTCACGCAACACTCTGCACTCAAAAACTTGGTTGCCGGCTGTTTCCTGAAGGTGTGTGATTGATCACACACCCACAGGAAGCCCATTCGAATACACAAAACATTATGAATGTCAACTTGCTTGACATACGCTATGTATTCACCATATGGGTCAACAGGCGGGTTGTTCCAAGGTTCCAAGACAGAATCTCGCTGAGACAGTTTGTTCTTCCACTCCTCTGAAGGAGTTTTGAACATAAGACGAGCTGGAACTGACTTTCGCCAGAGAAGGAATTTGTCAACTCCCTCCATGAGAAGTGCAAGAAGAAGAAAGATTCCGAGGCCCATAAGAGTACCTCCAATGACAGCAGCTATACAGTCAAAGACAAGACCAATATGGTAATCCAGATCGTGATTACCATAGAGCAGTCCCACAAGAGATGAGACTGCATGATACAGAGGAGAGAGAAGGACAGAAGAAATTCGACCAAAGAAAAGCCGAACAGAGCCTGTAGAATTCCAGAACTGAGACCACCCGGTGAGGCGATGCCACAAATCGGCAGTGGAAGGTTTGAGATCCTTCCACCATCGATTTGCTGAAGGGTCGGGATGCCAAGAAAGCTCCCGACCGTTCCAGTACGCCACCACCATAGCCTCAATCATTGGATCAAGACAAAGAACTGGAATGCCAAGAAACTGCTCAAGAGCACCAGAACCGGATACTGTATTCCGAAGAACACACCGGTACTGATAGAAAAGAGCAGGTTCCAGCATTTCAGGGAATAGTTCTAAGTATTCCCGGAGAGTGTGAGAACCAGTTGAAACTTGTTCAAGGAGATGAGCAAGAGGATGAGACAGAATGGACTGAAGGGGAAAGCCTATAGCACGAGCTGTGTCAAGGCAAAACCCTTCCTCCTCATCAGGTTGAAAATCCTCGAAGGGATTTCCAAGACCCAGTATTTCCACCGTCGCAGGAAGTTCTTCAACTTCCTCAACAGCATCAACAAAGGGTTCCTCTGGTGAAGGGGGGGGAGCGTTGGAGTCTTGAGCAAGACGCTCAGAAGCAATAATGCGACGGGCAATGTCTTCAGCTACCTGATCAAGGGAGCCTTCAACATACCGACTTCCAGCAGCAGTTTTCTCTCGAAGCTCAATCTTCACCCACGAATATGAACTATCGTAGGTGGTCGAGTTGCGCTGTATAATTCCATCTGGAAGAGGAACAACAGCACCGTGTTCATCAAGACGACGAGAAAACCTGATACTAACTGGAAACCGATTCCAGAGAGCAGTAATGTCAGACAGGGTTGTGGTGTTTTGGGGGAAGTGATTGCATGTCACAAGGACAACACGAGAAGTATAAGGCATACCTTTAGAAGAAAGGTCTGCCTGATAAGTACTACACGGTGTAGTAGATATCTTCTGGATGAAAGTGAGATGATCTTTTTGTGATGCATCCTGAAACGCATCATCAACGACATGATAGGGTTGACCTGCGTAGTTCTGATCGAAACTGTCAGTGGAATTTTGGTTCCACGTCATCCAAGATTCAGCATCAGAAAAGTCAACATCCTCATCATCACGAGTCAGACGAACAAGATGTTTAGAAACCTTTGCAAGAAGGTGTTTGACAGCAGTGGATTTTCCCAAATTGGATGGACCAACAAGGGAAATACCCACAGGGCAAGGACGGGCAATGGAGCCTGCGGAAAGCTTCAAAACAGTGAGATGCTGTTCATCGGCACGACGGGACAATGTCACAACAGATGTGACAAATGCCTGTGAGAATTGGGGACGAATCTCTTTGCTTAAGACAAAAAGATTCAACTCACGGACTGACTTCACATACGCGTCGAAACGACGACGCGTACCGGGAGCGAGGACACGGACAGCTGAAAGAGCAAGGAGAGCGTCAAACTCTTCGCAGTTTTCAAGAGCAAAACCGAGTTGTACTTGCATTTTCTTAATCAATTTGTGACGAGGCTGGGAGTAAATCCCAATCTCATTGAGTAAGTCTTCAAGAACAACAACAATTTTCCTCCATCCTTCTGCGTTTGCCATCATTTTGGCACCATTGTCAAGAAGAGACTTGACAGAGTTTGGTAGAAACTTGGTCATACCAGCCATGTTAGTGAGAAGGCTGATCATAGAGACCACATAGGACAGGTCCACTTCTGCTTCAGGTGAAAAATCACCTGGAGTATAGTGGGAGAAAGGTGTGGGCATAGACTGAGGGTTGATCGTGAGACGGTCAAGAACTTTGGCATAGAGGGATTCCTCCAAACCAAGCATAGAACAGAAAGAAACAAAGTGGGTGCCAAATGCACCAACATTGTGAGCAGTAGCCATACCAGTCAAAGACGAAAGAATACCCAGAGGGTGATTCTTAAGTCCAGAACCAATGTGTTGGAGAACAGACTTCTGCGGACCATTATCAGACATAAGGGTCCGAATCTTTTGATAGTCAGTATCAAGAGATTGCATGAGAGAATGCGTAGCCACAGCGGCACACGCAGAACTGCCAGAGGCAGCGGAAAGAAGAGAAGAAATATTAGATATTTCTCCTCGAAGTTCAGTTGTAGCTGCAGTAAGATTCTTCCCAACACTAGAAATAGTGTCGAGAAAAAGAGAAGAAGTAGTCTGTATAGAAGCAGATACTTCAGAGTTGGTTGCTTTAATGTCCTTTATCAGGGCAGTAGCATCAGCAGTCAAGTTACGAAACAAAAAACTAGCCATTGCAATGTGTGATCAGGACAATACCGGAATCACAAAAGGACGATGGAGTAGGATATTTAATTGATCGGGTAAACAGATCAATAAAATAAGACACAAGTCTAAAGTTTGTTGGTTGATTGTTGGGCGAAGGGTTGCAGGTTGCGAGTGCTAGTTGCGACGAATCAGGTTGCTGGTTGCGAATGCAGGTTGCGACGAATCAAGTTGCTAGTTGCGAATGCTGGTTGCGACGAATCAAGTTGCAGGTTGCGAATGCTAGTTGCGACGAATCAGGTTGCAGGTTATCAAAATAGTGTAGAAGTGAAAAGTCGGAGGCCA
>megahit_57796_1349
TTACGTCTTTTTCGAGCTCCCAGCCCCGACAGCAAACTGGTCAGGCTCCCTCCTCGACGACTGATCAGGCTCCTTGTTTGTAGACCCTAAGCCTAAATGGTTACTGCTTTCGGCATACTTCAAGTCTTGAAGCCTTTGTACCTGGACGACTTCTAGGTCTGTGGTCTGTGGATCATAACCATAAAAGATCATCTGGGCCTGGGCATGTTCTAAGTTGACAATGACTGAGCGTGCAGAGTCATTTTGCAAGATTATGTAAATTTCGTTCATGAAGTCTTGATCTATGACCCCTCCTTTTACTGTCAGTCCGACCTGTGCTTCACTTGATCTTGTCTCCAGTTTTGCCCATATTTTGTCTGGCATGGACAGCCATAGTCCTGTCTTCAGCTTCAGAATCTGATGTGGAAATACAGTGATCAGACCTCCTTTCGCTGACGTGATGAATTTGACGAAAACTTCGTATGCCGCTGACTGTGGTGTTGCTTTCGCAAAATCAGAACAGCCTATATAACTTGTATTGTTGTCTTGGTAGTATTGGACTTCAATTTTTTTTCTTTTAAAAAAAATCGGATTTTCTGTAACCTCCGTGTTGCCGCGTTCGAGCTCCATATTCTAGTAATGATTATAACTCTGCGCACTCACCTTTTATATCTTCTGGCTTGACCGGCTGTACAACGCCGATTGTTTGTGACACAATCTCTTCAAAGTCTAATGTAGAGCATAGAATGAACTCGACTCCATGCAACTCTTTCTTCATAATTGCATAGGCTCTTACAAACGCCGCTTTTTGTATTTTTATATAATGTGACCAGGAAAGTCCATTTTCTGATAACATTTTAGCATCATGCCATGCTCTGTTAGTGAGATTTTCTTCAATCTTTATCTCTTCTTCACATAACAATGGTACAATGATGAACATTCTTATTTTAATTGTATTTTGAACACAATTAATTTGTGGTTGCAAAATTGCTTTGCAAATGTACGTCAGTTTTTCTTCAAACAACAAATCTAACGTTCTCCCACAATTTTCTATCGCTCTGGTCATTTTCCCCAAACGAGTTAACACCTCATCAAAGATGTAATTCGTAATTGGACTTGAATCCACAATTACTTGTGTCTCTACCATTTTATTTTCAAAAATAACTTTTTGTAAATTCGAATGTTTTTTATCATTGATCAGCATACGAGTGTATGCACTTTCGAAAGGACATTCACATGCATCTGGAATATCTTCAGCCAACTGTTCCCAATCATTACGAACAATTTCAATATTATATTCATT
>megahit_13788_3115
TACGATCCGACTTGAACATACTGTGAACAACTGACCAAACCCCCCTCCTTAACAGGAGAGCCACCACTCATTCAACATGTCTTTCTTGGGAATCTTTTCTTGCTTCCCGGATATGATCCATCGTTGTTTCGGTGCTGAAGAAGAGTCGATGTACCTCGAAGTGAACAATACTCACGACGAGCTTTCCGACGCTTGTAGACCCCTCGTCTCGGCCGCTGCCGAGCTCCGAGGGGCGTTTTCAGAACTGGAGTTGCCTTATGCAGCACCGCTAAGGGGTCACACCCACGGCGTCGCTGCTGCTAAGCGCAGCTCCGCTTCTGCCTTCGCTGACATCCTGGGGGAGTACACGGCTCGACGGCCTGTGTTCTTTCAGATGTCCAAGACTGACCAACGTAAGGGCAGGACTGGTGTACGAGAGTACCACTGGGGCAAGGACCTCAACGCCGAGGCGCGAAACATCGATTCCCAAAAGGATGACATGCTCGTGCTGGTTGACGTTGACTACTACCTCGATGATTTGCCAGGTAAATTGTCCAAACATGGTAAGCCAGCGCTTATCTACACGTTCCAACCCTCCGCAGCTGCAAAGGCTGAGGGCGATACCCACTACACCTTCAACAAGGACCAAACGGTCTCTTACACTGTTGGGGGCGGTGGAAAGTATTCGCACAGGGTGTGGAACTTCGATGGTGACTCATTCTCTCACACAGGGTATGGGTGCTTCGGCTGCGTCCCGACGAGCTTTTCTGTGTTCTCTTTGGAACGCAAAATGGTGGACCCCGATCATCAACTCATTTTGGCTGCGCCAATGGGGTTGTTTAAAGGGTACTTCCAAACGCGAAAGGCTCGCAAACACGCTCAAGCCAAACAACTCGCCAGGTTGGCACCGGTCAAGGACGGATTTATCCGTCTGCAGATCAAGACCGACACTGGAGTTCGAGTTTCTACGGCTAGAGCGGGTGGATACTTAGCAGCTGAAGTTTCAACTCAGGTTGACGAGGCAATCAGCCTTGTCGCCGAAACCACGAAGCTTCTCTCTCATGCTACCGTCGTCTCTAAGATGTCGGGTGCGGGGAGTGTAGGAAAGCCGCCGGGCTCTGAGGTGCTTTTGGCCTACCACCAGGTGAGATCTGGTAAGGTCAAGATCAACTTCGGTCCTGTCGAAGAAAAAGTGAGCATGTTAGACGCCGTTCATAGTTATCAGTACGTCCCCACGATGGCTGACTACGAACCCGGCACTCCCAGCATGGTCGCATTCATGAACCCTCTGGTTGATGGAGCCTATGTCCCGGAACGGGGACTCAACAATGACCGCCGCACACATGAGACGCGTGTGAGACAACCACAGCTTGATGCCAAGAAAAGTGGTAATTCTCCCTCGCCCCATGTCATGAAGTGCATGAAGGAATTTTGCGAGTTACTCGGAGAGATAATAGGAACCAATCTGTCGCCAGTTGATTACGAAACAGTTTTCGCTCGCCAGAACAGACCCACGCAAAGGGCTATTTTGGAAGAGGCTGAACACCAGGACGTAACCCAGACGGCTAGAGCCATGCAAAAGGCAGAGGCGTACCAAACTGCGAACGATCCGCGCAACATCACCATTATGGATGGTGTTAACAAGCGTGAGCATTCGAAGTTTATGTACGCTCTGTACGATATGATGGCCAATGTCCCGTGGTACGCTTTTGGGAAGAAGCCCAAGGATATTGCGCAAGCGATGGCAGATCTCTGCCTGATCGCACGTTGGTGGGCCGACAGTGATTTTTCACGTCAAGACGGCAACATCGGCGCGCTGGTTAGGATTTTTGAGATGATGCTAATGCTGCATCTGTTCGGCAAAGAACACCATGCAGAAATTCGCGCAACCTTAAGAGCACAGACGTTCTTGAATGTTAAGACCAGATTTGGGGTTAAGTACAATAGTGGTTTCAGCCGTGCATCCGGCTCTCCAGAAACCGCTGTGTTTAACACTATACTGACAGCTTTCATCATGTTCTTGGCCTTTCGCATGTCAAGAAAAACCAATGGAGCGTTCTATACGGCACGGGAAGCCTGGGACGCGCTAGGACTCTACGGAGGTGATGACGGGGGAACACCCGACTTAGACCCGAAGAAGGCAGAAAAGGCTGCGGTAATCATGGGACAGAAACTGGAAATTCTGGTCGTGAACCGCGGGGAGGTAGGAGTGCAGTTTCTTGCCAGACATTATGGGCCCAATGTTTGGTTTGGAGACAGTAACTCCTGCTGTGACATAAAGAGACAGTTGTCGAAGTTTCACGTCACACCCCACCTGAACAAAGTTACGCCTTTGGGCAAACTTGTTGAGAAGTCATTCGCATTTAGCCTGTGCGATTCTGGAACGCCTGTTATCGGCCAACTTGTACGACGAGCCCTGGAGCTGGAAGGTTTCACGCGAGCTGACTACAAGAACGCCCTAGGTATTTGGAATTCTGATCTGAGTCAATCGGATCATTACCCGAACGAACATGACGAATGGATGGACGACCTTCTCGAGAAGCAATTCGCTGGGGGTTTTGACCGAGCTGGCTTCGAAGTCTGGTGCACTGCCGCTGGAACTGCGAATGACCTGCTTGTTCCGATGGTATTTCATCGAACTATCCAACAGGGAGCGCACCCGGCGCGCCCTGGAACGGTCGTCATCGACGGAGAAGTTGTCACCACGGAGGGCAATGACGGTAACGCTGCACCTGTTGCGCAAGACGCCGCAGGGCACGCTGCAGGTGAGCTCCCCGCTCAACCTAACGCAACCGCAACTCGACGCCGTAACCGCCAAAGGCTATTCGCTGCTGGTGAACCCGGTGTACGAGACGCGCGCCCTGCTCCCGCGTCAACCGATGCCCGTCCCCGGATGGCAAGACAGCCTCCCAGGACTGTGCGGGAACCTCGAGTGCCCGATGCCGGACGTTTACCACATGACGGCCCGCCTCGACCGCTGCGCAGGGATGGGACAAGCAATCCAAGACGCCCGCTGGGCGGACGTCAACCTAACAACAACAACAACAGGACTACACATCCACCCCAAGGTGGTGAAGACCATCCGATTCGCGCTGACCAAGTGCCTCGGAGAGGGTAAATATAACCTTGACCCCGT
>megahit_935_8226
AGACCGCTTGGCCTCCGACTTAAACCCCAACGTTATCTTTTTGACTACAGTGCAATCATCAGTGCTGCTGTAGTATATTGGAAACTCTGCTGTGAACGCATTCGTGTTAACGCACTCGTGTTGTCATTGCAAAAGTTTATCCCTGTCATTGGAAAGAAATGAGTAGTGCAACTTTGTCCATCCGGCAACTTTGTCATACTTGTTTGCTTCATCCCAATCCACCATCAACATCACACCCAAACCATTTGGTGAAATGATGATAATTCATCTAGTTCAGGTGTCATCCTCGACCTAGTACTATGCGTTGGATATAAGACCCTTCGGCAATCCAGAGATCATAGTTAGGAGTTGATACATTTGAACTACTGACCGGAAACCTACACATGGCCACAACTTGTTGTGAAAACCTTCTGTCCCCTCTTTGATTGGCGTCATCTGAGGTTCTACCCATTCACGGTTACTCTCTTTGATTTGCTGTTACGCATCTCACTGTGTCCCATCCATGTCATTTTATCTCTTTGGAAACTCGTTGTAGTGTCCATTGTAACACCACATGAAAGCATATAAAAACGCTTAGTGGTACCCAAACAACAACAACATGACAATGTCAAACCAAAGCAAAATCGCAATGGTGCCTGAACAGCGCCCAGCTTCATCCAACGATGGAGCAGTTCACAACGCCAACCTTCACTTCAATTTGTGCAATCTTGCCCTCAACAACGCAACATTGACACACGAATTTATCTCAAAGCAACAGTGCAAAAGTGAACGCACTGTGTGCTCGACATGTTATTCATTGAAGAAACTGGTGAAGCTCGGTCGAAAACTCCAAATTTTGACCAAAACTTCAACCTATTTTTTCACGAATTTGCATCGTCTCAATCCTCTCAATGGCAATGCCATCATGAGAGATGCAGTTTCATACTATCCGAAACTGAACCCACAGGAACGTCAAATCGTCAACAAAGCATTCATTGCGTGCAAGAAAAAGATCTCGCGCACTCAAACCGAACTGTGGAGTGGCAATCGTTCTGATCACCATGAACCAACGTGGAAAACTGATTCTCATCAACGATGCATTGATCGCATCCAAATCGAGACCAATCTCTACGCTCAAGGGGCAGCCTTCGAACACGAAGACGGACCTGGCTTTTGCTCAACGCCCTACAAATCAACCATCTACACCATCTGCAAATACTGCATCACTGGAGAACATGTGTGGTATGTGCGTTGCCGTTGGGGTAAAGCAATCGACAATGCTCTCGCTGGCTACATCGTCAACATCATGAAAACCGAATCAACTCGTTTTTGTGAATCGATGCTCATCGAACTCAATTCTGATCCTCGAACACGAAAATGGTTGAAAACATCACTTCAACGCTATTCCGATCAGATTCCAGCACCATTGTTGACCAATTTCATGGAAATGATGCACGCTCAAGTTGGTTGGCCAACATTCTTTACTGAAGGATTGTCCATGCGCCACGAACACGATCTCAATGTGAACGTGGTCGGACTCGACAATGTCATTCAATCAATCTCTTCACACTTCAAAGATCTTCTCGGTGAAAACACTGCGACGGGACTCATCTCTCGTTTCACTGGATTCATCCTGTTGATGGCTGAATTGTGTTCTTCATCAAACATCGCAACAAAAATACGTTCAATTCTATTGTTCGTTTTGCAATTTGATTTCTCTCGACTCGTTGTGAACATCGCAGCGACTCAATATGCTCAATCCTTGGCAAAAGTGTTTCAAAGGATGAGAGAACAAATTGACAATTGGCGCGAAGGCGATGGAGAAGGACAAGATCCACTCGTTGCTCAAAGCGGCTTCGACAAGGAATGTGAAAACGTCGTGACTGGAACAACTCGTTTGTTCGCAGCAATGATTGGTGACTTCGTTCCTGGCATGTCAAACATGAGCATTCACGAACAAAGTGATCGTTCGAAGAAATTGGATATGTACGCCAGATCTGTTGTCTCAATGGAGAAACTTGGCACTTTCATCGTCAAGTTGATCAAGTACGCTTACAAAACTGTCATCGAAAGCTACTATGGTCTTCCAGTCGGCTTCAGTGAACTCGTTGCACTCGAAAAGAATCTCGGAACATGGGCGACGGAGGTCAGTGATTATTACAACAGTGGAGGATTACAACGTGTCACAAAGAACCGCACCGAGGCCGGTCGTGTTCGTGAATGGAAACGACAGGGCGACTCATACAACAATTTGTTGTTCAATGCAAGAACCACATCGACTGTGCAAATTCAATCTGCATTTCGATTGGTCTACACAATGGCAAATTCGTTGTTTTCGGCCGCTAGCCATTTCATGAGCGAATCTCGACTCCACGTTGAACCACTCGTTGTGTACGTTTATGGTGAATCTGGCATTGGAAAATCTGTCATGCAATCTGTGTTGATTGGAGATGTGATGGCCCACATTGACAAAATCACAGGACGTACTGGTGAAGACACATTCAGAATGGGCCGTAACACATTCGTCATGAACATGAATGATGATTATGTGCCCGGATACAAGCCAATGGAACATCGTGCCATTCAAGTTGATGATGCTTTTCAATTGAGGAAGGAAGATACGATTTCAAAAACCGTTGATTTCATCATCAAGAGCAAGAACATTGTCGACTTCAACATGGTCATGGCTGATCTTGAATCGAAAGGAAACACCAAGTTCGATTCAGAAATGGTGTTTTTCACATCCAACATTCCACCACCCATCAATGAACTCGCAAAAGTTGCACATTGTCCATCCGCCATTGTGCGTCGTTTCGATGCCATCTTTGAACAACGCGTCAAGCGTGAATTCAGAGACAAATTTGGACACATTGATATTGCAAAGGTGCTCGCCAAGTATCCCCACAAATTCGACGAAGAAGGCAAACCCTACCTCGATACCGCATCATTTGACGTCTATGAGTTCACAATGTTTGATGAATCAATGAACGCCAAGGCGGGATGTGGCATGATGACCTTCAATGACGTTGTTGATCATTTGCGCAGCACATACCAGTCGAAGAAAACTGCGTGTGAAATTGTCATCCGAACAATTGAACGTCGTGAAACCGAACGTTGCAAATCCGCCGAATCTACTCAACCATTTGTCGCTCAAGTTGGTTGGAGTGTGTGGAATGATTTAACACCACCACGTGTTGCATCACCAACATTCTCCGAGATTTCTGATGCTTCATATGCCGATCTGCCTGACGAGGGTCCATCCGATCATGACCTCATCAGTGTCTTTGGACTTGAACAATTCACAATGCTCGCCAATGATGTCAATGTGTCGCGACATTCCATCGTCACCACCTATCATCTCATGAAGGGAAATAACGAGACACTTCGCGAGGCGCTCGATTCAACAAACTTCGATGCAATTCGTCGTTGTCGAACGTTGTCAATTGAAACCAAGAAGAACATTCTTGACAAGTTCACAGAATACTTTGACATTGTGCGAAACAGCAAGATCCTGCAAATTGGTGTTGCACTCGTTTCAATTGTCGCCACAGTTTGGATCATCAAGAAATTGTTCACTTCATCAACACCAATGGCAAGTGAATCATATTCAACTGATGTTACACGTGTGTCAAAACCAACCATGCGTGCTCATCGTGATCCCAAATTTGTGAGTGTCGCCGAGACCTACAATACCGATAACACTCGACAGTCGAAGAACAAGGTCAAGAGTGAGAGTTACGCAACTGACGTCACCCGAACGAGCAAACCGACAATGCGTGCGCAAGAAAAGCTGTACGTGTCGGACAATGGAACATCACTGATTGCGAATTTGTATGATGACAACAATCAACTTGTACTCAATCGCAATGAGTTCCGTGATCGAAAGTCGTGTGAATTGGCTGCGCAAGCAACAAATGATCCAGTTGCAATGCAGATGATTCAAAACAGATTGCGCAATGCGTGTTACACCGTCAACGCCGTGTACACAAATCGCACCAATGGAAATACAGTTGAATCACACATGCGAGGCATGATTGTGTTTGGACGTGTGTTGATGGTGCCTGCACATTTGTTTCACAATTTGGATCCATCAAACTCATGTGTCCTCAAATTGACATCAGCAATCGGAGTGTGCCACACAGCAGCGCTCGACAAATGCATCATCATGGACGACTTCAAAGACGAACGAGATGTCATTTTCATTGAACTTCCATCCTATGTCAATGAACATGCAAACATGTTGAATCATTTCCATCGAGCTGAGGCTATTGGCAAATACGTGGCAGAAGACGCGATCATGTATGTTGTCAGCAATGGCGTGAGCATGCTCAAAACTACGAACAATTTGAAACGTGTCACGCGCACTGAATACGCAATGCCCGATGCGAAAGGTCATGTTGTCGACACGATCAGCATCGTTGAAGGAATGAAATACGGAATCCATGCACTCGCTGGCGAATGTGGCTCACCACTCGTCTGGATGAATCCTCAAACAACTGGTGGACGCATCCTTGGAATTCACGTTGCTGGATCGACCAATGTGGGCATGTGCAACATGATCAATGTCGAGTTGTTGACGAAAGTCAAAAATCGCTTCAACTCGGTCACGCTCGATGTTCCCGATCTCGATCCTTCATTCACCAGTCAGTGTGTCATTCTGCGTGATGAGCCAATCGGACTGTGTGGAATGGTTGATGCTCAATTGGCTGTGCGCCAAAATGCAAAGACAACCATCATTCCATCTGAATTGCATGGCACCTTCCCAATCACCACTGTCCCCGCAATGTTGTGCAAAACTGGAGATATCGATCCTCTCTCCATTGGCGTTCATGCAATGGTGTCGCAACCAACGATCTTTGACGAAGATCTCGCTGAGAAGGCGACTCGACACCTATCACACACATTGTCACAATTTCGACATGGCGCGTTGGAATTTGGTGTTCTGACGCTCGATCAAGCAATCAATGGAGATTTGTCGCACAAGGGAATTACACCTCTCAACATGCACACATCGCCAGGTTACTTGTTCACTCACGCGCGAGCACTTCAAAAACCTGCCCTGCCTGGAAAACGGAATTTCTTCACAAAAATCAGTGATGAACCGTTGATCCATGTTCCTGGTGAGATTGTCAAGAATGCCGTCCACGAACGTATTGAATCCTGTCGAAATGACATTATCGACTTCACTGTGTTCGTCGACACTCTCAAGGATGAACGTCGAACCATCGAAAAAGCCGCCACTGGAAAGACCCGATTGTTCAATGTTGGACCAATGGACCTCAACATCGCCATCAAAATGTATTTTGGTGCTGCCATTGCCTACATCATGGAGAACAGTGTCGAGGGCGAAATTTCAGTCGGACTCAATGTTCATGGTGAAGATTGGAAACGTGTGTACGATCAATTCAAACGCAATGGATCAAATTGGGTTGGTGGAGATTATAAGTGTTATGATAAAACACTTTCATACCAACTCCTCATGAAATGTGCCGACATTTTCAATGATTTGTACGATGATGGACCTGAAAATGCCAAGATTCGCATCAACATTTTCAAAACCTGTTTTTCCGCATTTCACATTGCCAATGCACAAATCTATCGTGTGCATCAAGGTAATCCATCTGGAATTGCACTCACATCCATTGTCAACTCAATGGTCAACGCTCTCATGTTTCGCATCGTGTTCATGGAGAATGGTGGAAACATTGAATCGTATCTCAATCATGTGTGTGTCAAATTCTACGGTGATGACAACATCGGCACCGTCAGTGAAAAAGCAAAACACATTTTGAACATGCGAACACTTGAACAAACGTTCGCCAAACATGGCATCGAATACACAATGCCTTCGAAGAACAGTGTCGGTTCGACTGTTTTTCTTGATGACGACGAGCGAACCTACCTGAAACGGAAGTGGCTGCCATTTCAGGGTCGAGTTTTTGCGCCTCTCAACATCGAATCGATCTATGGAATGATCAACTGGACTCGAACCAGTGCTGATCTCCACACGGCGACACAGGACAACTACCTCTGTGCATGTCGCGAGATGATTCATCATGGGCGTGTGAAATTCGATGACTTTGTGAACACAGTCAAGAAAAGCGCACAAAATCGCGGAATCGAGCTCCCATTCGTCAGCTTCGAGGAATCGAGCAGCTACTGGGGGAGCGAGGACGCTAGCAGTGTGATCACGTTCGGTGGACAAACGGTTGAATTCACCAAACGAAGCTACTGCTTGGACGACGAGGAGTCATACAACGACTAGGAAGACCGAGCGCCTCGTAAAACAAAAGCTCAACCGTCCCATTATAAACTCCTGTTGGCTATTATAATGGTATCCTGCAACAGCAAACAATCAATCATCAACAAACGAAACAGATTTTATTAATACCGGTCCCAATGATGGCAATGCTTTAGTTAGCACTCGCCAAGAAATCACAACTTTTAGTGACGCTTCTTTGCTCACTTCCACAATACCTCAACATGTTGCCAATGTTCCATCTATGCAAGTCGACCCTTACATGAAAGAGTCATTGGTGGCTTTTCTTCAACGAGTGTACCATCAATCGTTCAAGTGGGCCTCCACGGATTTACACGGTGCTCTTTTAGCCCGTATATCCTTCCCAAACTTTCTATTTTCAGTAGTGCCTGTGTGGGATAAGTTAGCGAACTTTGCCTATTTTCGTGCTGGTGTCAAAATTGGAATTCGAATGAACGGATCGAAGTTCCACTATGGGCAGGTTCTCATAACTTGGTCTCCACAGGGTGAAAACACCGGAATGCTTCATGCATCAACCCACAATATTTATTCTGCCTCCGGTTTCCCATGTGTAATGATATCACCATCAGACAATGAAGTTCACGAACTAACATTGCCATTTTCATTACCATATAATGTAATCCCTCTCGACAATAGCGACGACATTGCATATCAATTTGGAACATTGCACGTTTACGTCCTCAACCCTTTGCAAAACGCTGGAGTGGCGTCTGACGTGTCTTTCACCATATTTGCGAATTTCGTTGATGTTGACATATCCGGTTATTCCCCAAGTATCTACCCAATCCCTACTAGAGTAATTGCAACGCAAGCTACCAATCCTGCTTTGCTACCAGTTTCACCAACATACAACCCACCTCTCTTTGCACAGAGTGAACAGAAAGAGAAGAGCGAAAAGGGTGTTATTGGAAAAATCGCTGAAACTGTTGGTTCAATTGCAGGTTATCTCATCCCCGTCCCAGAAATTGGCGAACTTGCTGCTGGCGTCTCCATCGCTGCTAGCATTGTAGGTTCAATCGCCAATATTTTTGGATGGTCCAAACCAAATTCACTCATAGCGATCCAACCCGTACAACAACAATATACAAATTTAAGTAATACTCATGGACTGCAAGAGGGACAATGTTTGTCTATTGTACCCGAGAATGTCGTCGGTTCTGCTGCCGCTATTCTTGGAGGTACACCAGATGAAATGTTGCTGCAACATATCTTCTCAATGCCCTCGCTACGTGTTGCAAACGTTCCATGGACATCTGCCAAACTACCAGGCGATGCAATTTGGGATGAAATTGTCAACCCGTATGCTATTTATACAGACTTTCACGCCATTTATAACAGCTTACTTAGCTGGGGTACTAAGCCTTTCAACTTTTGGCGAGGGTCTTTAAAATTCCATGTTTCCATCATCTGTTCGCAAATGCACGTTGGTCGTCTTCGAATCTCATGGTTGCCAGAAGTGTATACAGTGCCGTACTTTGCTCTTACAGAAGATCAAATTGCAAGTACAGCTGGTGTCATCATTGATATCGCAAAAGAAACCGAATATGACTTCACAGTTCCATACCTAAAACCCACCCCATGGTGTAGTCGTGAAGGACTCACGGATTATGCTAATGGTGCAATTCGGATTAGTGTAATAAACGAGCTAAACCATCCAAATTCCCCTGTCCAACCCGTTTCCATTAATATTTGGGTGTCAGCCGGACCAGACTTCCAAGTCGCACGTCCAACTCAAAAATATATGGGATATGATTTGTATGAACCCCCTGCTCCCCCACTCATGGCTCAAGGATTAACTCGGGACATCATCCGTAATAATCCCGCCCCTCCCCTCATCCCAGCAATTGGCGCTGTAGACAAAAATCTTCTGATGGGAGAGCAACTAATGCATGTGAAAGATCTAGCCATGCGACCGTCACCATATTTTCACAATACTATCTCCATAGCTAATACTGCAAACTCATAT
>megahit_108443_913
ATCAATCTGAATGCCAGCCATTTTTCGTACATCACCGACTTGAACAAATACTCTAAAAGGTATTATATAGGCTGTTCTGCTTTTGCGAAAGCAACACCACAGTCAGCGGCATACGAAGTTTTCGTCAAATTCATCACGTCAGCAAAAGGAGGTCTGATCACTGTATTTCCACATCAGATTCTGAAGCTGAAGACAGGACTATGGCTGTCCATGCCAGACAAAATATGGGCAAAACTGGAGACAAGATCAAGTGAAGCACAGGTCGGATTGACAGTAAAAGGAGGGGTCATAGATCAAGACTTCATGAACGAAATTTACATAATCCTGCAAAATGACTCTCCACGCTCAGTCATTGTCAACTTAGAACATGCCCAGGCCCAGATGATCTTTTATGGTTATGATCCACAGACCACAGACCTAGAAGTCGTCCAGGTAGAAAGGCTTCAAGACTTGAAGTTTGCCGAAAGCAGTAACCATTTAGGCTTAGGGTCTACAAACAGTAAGTAATGGACGAAGATATTAAGTTAGCTGTTAATGCTTGGACGCCTTCATTAACTTCTTCAGCGATAGAAATTATAGTTATTTGTATTATTTTAGTTATAAAACGAATGATGAAAAATGCCAATTGTTATTTTGGGTGTTCGATAAAAAAAAAAAATATTGATGATACGGATCATGATACTGTTGATGCTGTTCCTTTAACTTCAGTATTTATTGGTAAGTGAAGTGTTTTTATATTCATTATTATATTAACTGTGTGTGTGTGAAGTTAAAAAAAAAAAAAATGGCATTTATGGGATACAATAGATTTTTTTCTTGGACTCCGTATAAAGGAGGTTTTTTAGTTACTACAGTATCGGGACCTTCACCTGTAGTATTTGGGGGACGAAGTTACATAGGCGGGCGTACT
>megahit_13689_3126
CTACCCACCGTACGGGCGTTCACCCCCAACTGCCTCATAAGCACTCAGGTCAATGACAGGTTCTGTCAATTCCAGTTGCTCCCAGGCAAGTTGTTGGTCCACACTGATTCCCCAGGCACGCTCAAATGATTGGCGTGCTTCTGCTGTCACCGGCTTCGATCTGGCTTTGGTTGGATCCAGTCCTTCGGCAACGGCTCGTAGGTGGTAATCAGTGATCATATACCGCTTCGTGCTGCACTCTATTAGCCGTTCAGCTACAGCTTGCAGCACGGGCAACCCATTCGACATTGCTAACTCGCACATGCCTATGGATCGCTTATAGCGCTCGTGGCAATTTTGAGGTAGTGGCTTGACTATCCACGGTAGTCGGGCAAGAACCCGCTCCGGGTTGCGCACCATCCTCCAGGCCGTGCCATCGTGCACCGGCCTGCTTTGGCAGAAGTCTATCGTCTCGAATTCTTCAGAAACGTCTATCGTTACCTCCATGCCATACTGCGTAAAGCAATTCGCGGTTACCCTTCCCGCGTCGCAGCCTTCTAGTATGATGACCCAGTCGTCACCATCCAGGTATATGGTACCCTTGATCCCTAGTCTCTTCAACAGGTCGACCAATATCATCAGGGCGATCCAGCAGTTCTTGAATGCTGTATCTTGCTCTCCTGACGCACCCGTACCGATTGTTTTGTACGTGGTACCATTGCGCGTACTTCCTTTGTGCGATAGCAACACGCGGAAGTAACGCATGAACTTGCGGCGGTCCTGTTTGTTAAGACCTTTACTCACACCGCGGGCATACTCCTTCAATTTTGCCTGTGTTTCGTGTGCGTCCATCGCCTTGAAGTCCCCAGATATTGCTACGGGGTTAGAGTAGTACTCCCAGGCATCTCGCAAGTCCTCCGCTCGTTGGTAGCTATTCCTACCTTTCGCTACGAAGCGCACCCCGTTGTCGTTGCGGAGTGCCTCATACGCCATCTTCTCCAATGGGTGTATGAAGCGTGCATACTCCAGTGCGAATTTCTTCGACCTGAATTGTATGCACCTTGGTGCCTTCATTTTGCTGCTGTGGTATTTGTCTGCCTTTAGGAACATTCTTAATTTGGTATCCTTGTCCCAGTCCAACCCTTCCAATTCTAGGCTGGCTTTGGCAGCATCCATATCGCGCCTTTTCGTGCCCCGATACAGATCACAAATCGCTTCTCGCGACCACGGCCGCACTCGACGCAACATCCCCTCCAATGGTTTCGAGATGTTGTGCATCGGTATGCTCTCCCTGAGACCATCATCCACCTGGTGCCTCAGCTTGAGCGCGACGAGCTCATTGCAAACGCATGCTTTATGCGTCCACACCACAGTATTGTTCAATTCGTCAGCACTATAATTGAACAACTTCTCCGAGTATCTCCTATCAACACACTCGCGCTCCCTGGCCTTATTCGAGCTCCCTTCCAAAAGCCTGTGGTCTTTTGGCATGGGCATGCCTTTACAGCATATAGCTCGCAGGGTGCGGCCTTCCTACGCGCTCTTCGGCAGCTTGGCTCGCTGCCCGAAGAGGATCCCAATGCGCCCTGGGTCCCCATTCGTAACCAATTTTGCATGCTTGTCACGAATGTCGCTTTCGACGGGGTCTTTCAGATATTGTCTGACCTCATCTTCCTCTACTGGCACGCGCATGGCTGCTCTCACAGCGCGCATCAGCAACTTATGGAGCTCAATGTGGGTGTATGCACTGCAGTCCATCGTTCGTAGGTATCCCCGACCACGCTGTACCATGTTTTTCATAGTGGCAGCCGACCTAGGCTGCAAAGCGAACTCGTAGATGATATAGCCGTAAAGCTCCTCATCGACGGTTGTCGGGTCTACGGGGCGGCCTGTTCCAATACGCCTCGCCCATTGTCTGATCGAGTTGATGTCACCTACTTCTCTCGGTCGGACTCCTACGAACCTGACGTGTTTCACCGGTTTCTCGGTGACTGGTCCCACGTCGGTTGTCCCTCTCTCCCTACTCACACCACCCACACCTAGTGTCTCGCGTCTAGGTTTAACGGGTGTTGCCTTAGCAACACCCAGCTCGTCGGCCACACCCTCTGCAAGTGTCGCATCCACACCTGTAACAGGTATGGATTGCACCACAGTGGGATCCGACGGCACTCCCGCACATATAGCAACGCGTGTTCCTGCCTGGCGGGGCTCTTCCAGCTGTGGCGCACTCTGCCACTTCTTCGTCACATCGTGCGCCAGGACGCTCTGTTGGCTCGAGCGCCGTCCTGCTGTCCTTTTGTTTTGGTTTGGTCCACTCAGCCGTGGCGCACTCTGCCACTTTTGCGGCATGTTTGCGTGCACCGGCGCGATCAGTTGTTCCGACCGCCAGCTGGCAAACGCCCCCGACCCTCGGCTTGCGCTTCGGGTTAGGGGGCGTTGGTCTCGACTCTGGTGTAGAGCCGGCATTGAGGTGCTTTTCGTATTGGGCAAACGCACCTCGGGAGAGGTTATCAACGGCGCACATTGTGAGCCAGCTCTTCGGCCCATGCTCGTCGTTGAGGGTGAGCGCGCGCCTAATCGACCTCCGTTGGCGCGCACCGCGACCAGTTGTGCCTCTGCGCGGGCCAACCGGTCTATTAGTTGATTCACCAACCGAATCAACTCTTGCATCGTTGGGCCCCGAGGATCCGGGCCGCGACGCCGTGCCTGTCTCCAGGCACTCTGTGCTGGCTCTTGCGGAGCATTTCTGCCAGCTTTCCGTGCGCTTTGTGGCTTCGGGGTTGCATTCCCGGTATAGGCCTCCCCGCGTTGAAGGTTGCGGGGCCCCGGCTGTCTCACAGCTTTCTTCGGACCGCCATTGCGCGAGCAAGGCGGCCTGCTTCGTGAGGCTACGTTCGGACCACCCTTGGACGTGGTGCGATCGTTCGACGGTGCTTGTGCTGATGTCGAGGTTCCTTGAGATGACGCTTGGCCTGGCGCGGACATCTTGTAGTGCTAAATC
>megahit_15391_2950
TCAGGCTTGCGTATTAGACGGGTTTCTAAATCGCATGGTGTATGACATCCAGACATACCCAATGGTGATTGCTCCCGCCGCGACTGCGTTGGGAAGCACTACGGCATCGTATACGAGGTTGACGGAGCCTACCACCCCTTCACCCAATGTCACTGCATTGGGGAAGGTCTCGTATCTTGGCAGCCGATTCAATTGCTGCCGTTCGACCTTAGTCCTGGTCGCTACTGCTATTTGCGAGCAGTTTGTGCCGTAATCACCGGACATCGCGGCTATGCTTGCAGGAGCCGCAGTCCGAGACGGGTCGGGATCCCAGGAGAGGGCCTTGTTGCCCCCGGATGTGAGGGGTACTGCTGGTACCCACTCCAGATCCAATGCAGTGATCTCAAAGAGATCATAGCCTGCTGCTATGCGGCTAATCCAGAACGTCGTGTTCAGCGACGAGCCGGTTCCGATATTCTCAAATTTGAAAATGCGGATTGCACTTCCTGCCGGTACTACCCCTGCTGCTGCAGTGCCGGTAACGGCCAGGCAAATCTCTCGATTTCTGACCACTATTTCTCCTCCCCCACCTTGTGAGGCGATGTATGGCCCCAAGGCACAATCCACCGGTCTCACTAGTGCCGGGTCTCGTGTGTTGACCCGCCACCTTCGCAGTTGCTGTTGTTGTGGTTTACTGCGGTTTGCCACTTGCGCACTTCTTGCGCCTCCTCGATTTCTTCGGTTCATCGTTAATCGCTCAGGTACACTACCCACTATACGGGCGTTCACCCCCAACCGCCTCATAAGCACTTAGGTTGATGACAGGCTCTGTCAATCGCAATTGCTCCCAGGCGTGTTGTTGGTCCACACTGATTCCCCAAGCGCGCTCGAATGATTGGCGCGCTTCTGCCGTTACCGGTTTCGACCTGGCCTTGGTTGGGTCCAGACCCTCGGCAACTGCTCTCAGGTGGTAGTCAGTGATCATATACCGCTTCGTGCTGCACTCTATCAGTCGTTCCGCCACTGCTTGCAGCACGGGCAATCCACTCGACATTGCTAACTCGCACATGCCGATGGACCTCTTATAACGATCGTGGCAATTTTGAGGTAGTGGCTTGACTATCCACGGTAGTCGGGCAAGAACCCGCTCCGGGTTGCGCACCATCCTCCAGGCCGTTCCATCTGACACCGGCCTGCATTGGCAAAAGTCGATTGTTTCGAATTCCTTCGAAACATCTATCGTGACTTCCATGCCATACTGCGTAAAGCAATTCGCGGTTACCCTTCCCGCGTCGCAACCTTCTAGTATGATGACCCAATCGTCACCATCCAGGTAAATGGTACCTTTGATCCCTAGTCTCTTCAACAGGTCAACCAAAATCATCAGGGCGATCCAGCAGTTCTTGAATGCTGTATCTTGTTCCCCTGACGCACCCGTACCCCTTGTTTTGTACGTGGTACCATTGCGCGTGCTTCCCTTGTGCGATAGCAACACTTGGAAATAGCGCATGAACTTGCGGCGATCTTGTTTATCCAGACCCTTGCTCACACCGCGGGCATACTCCTTCAGTTTTGCCTGTGTTTCGTGAGCGTCCATTGCCTTGAAGTCCCCAGATATTGCTACGGGGTCAGAGTAGTACTCCCAGGCTTCCCGCAAGTCCGCGGCTCGTTGGTAGCTATTCCTACCTTTCGCGACAAAGCGCACCCCGTTGTCGTTACGGAGCGCCTCATACGCCATCTTCTCCAATGGGTGTATGAAGCGTGCATACTCCAGCGCGAATTTCTTCGATCTGAACTGTATGCACCTTGGTGCCTTCATCTTGCTGCTGTGGTATTTGTCTGCCTTTAGAAACATTCTCAACTTGGTATCCTTGTTCCAGTCCAACCCTTCTAACTCCAGGCTGGCTTTGGCAGCATCCATATCGCGCCTTTTCGTGCCCCGATATAGATCACAAATCGCTTCCCGCGACCACGGCCGCACACGACGCAACATCCCCTCCAATGGTTTCGAGATGTTGTGCATCGGTATACTCTCCCTGAGTCCATCATCCACCTGGTGCCTCAGTTTGAGTGCGACGAGCTCATTGCAAACGCATGCTTTATGCGTCCACACCACAGTATTGTTTAATTCGTCAGCACTGTAATTAAACAACTTCTCCGAGTATCTCCTATCAACACACTCGCGCTCCCTGGCCTTATTCGAACTTCCCTCCAAAAGCCTGTGGTCCTTTGGTGGGGGCATGCCTTTACAGCACACAGCTCGCAGGGTGCGGCCTTCCTACGCGCTCTTCGGCAGCTTGGCACGCTGCCCAAAGAGGATCCCAATGCGCCCTGGGTCCCCATTCGTGACCAATTTTGCATGCTTGTCACGAACGTCGCTTTCGACGGGGTCTTTCAAATACTGTCTGACCTCGTCTTCCTCAACTGGTACGCGCATGGCCGCTCTCACGGCGCGCATCAGCAATTTGTGGAGTGCAATGTGGGTGTACTCACTGCAATCCATCGTTCGAAGGTATCCCCGACCACGCTGCACCATGTTTTTCATGGTTGCTGCCGACCTAGGCTGCAGCGCGAACTCGTAGATGATATAGCCGTATAGCTCCTCATCGACGGTCGTCGGGTCTACAGGGCGGCCTGTTCCAATTCGCCTCGCCCATTGCCTAATCGAGTTGATGTCACCTACATCCCTCGGTTTGACTCCTACGAACCTGACGTGTTTCACCGGCTTCTCGGTGACTGGTCC
>megahit_9379_3707
CTAGTTGTTAATAACCGGTGATACTGGTTCTACTAACTCTATCTTATACTGACACATGACTCGGCCAAGGGCGGTCGTAGCTGTACTAGCTTGGGCCGAGACCAACAACCAGCTGGACACTGACAGATTTGCCAATGTAGTGGATACTGGGTTAAGCTTACTCACTAGCCAAGGATACGCGCTCTTGGTGCGATCATAGACTACGGGTGTGGTGGTCGACCAGACGGGTGATCTAACGTTTCCATATGTCTGGAGGATTCTAGCGGCGTCTACCAAAGACGTGTCATTCTGATCATAAACTAGAGCCATAGCAATCTCACCCCCTAGGGAGGTGGGACAGTATGGCTGGTAGGTTAATTTCATGTCTAGCACACGGTACTTAGAGTAGAGCTGTCCTAATTGATTCAACCAAGGTAATTGACCAGGGTTCTGAACAGAAAGAGGCACTACTGTTATAACCTCCGTTCCTCCAGCCGCACCAGAGAACAGCCTCGCAACGGACTCACAGTTTTCAACTATGGTACCGCGTTTGGATGATCTCAAAATGGGACTGGTGACGGTTGATCTCATACCAATGGAAGCCGGAATAGAGACCAAGTCTCTATTCTGGTTGCCATTGGGGTTGTTTCCTCGCTTCTTCTGGTTCTTCATCTGTTTGTTAGCCTTGGTAGCCATCCTATCTAATTTGTTTAGATTTTGTGTATTTCTTTTGATGATGATGGTATACGTATGTGTGATGGTGTTGATTGTAGTGTGTGTGTTGACGGTTTAGCTAATGATTACTTTTCATTAGAGGCCCCCGGGTAACTGAGGTTCCGCTAAATGATTCCATTCCCCTACGGGTTTGTCACCTACCTCAAAACTATGTCTCCTAAACTCGGCCTCTAGAGCTAATTGTTCATCAGGGGTAATCCCAAAGGCAAAGAAGAAAGAACACCGAGCTTCTGGCGATATGGGGTAAGCCTTATAAGTTAAACCTGCGCTTAACCGTTTAAATCCTGTACCATCCATATGTTCGTCTACCTGGTTCTTCTTCTCCGACGCTGTACCTTTGAAACATTCATAAAATCTAGGCCACACTGGCACGCCATCTGTAAGAGCAAGCCCGCCCTCCCTGACTGCATGCAGCCATGTGTTCCGGTGCTTCTCGTTTGTGATGTTGCAATTGGCTGTGAGATCTTTGGCCATTGCCCGTGTGGGGTCTCTTACCATAGTCCACCCTCTATCTGTAAATACTGGATGCGTCTGACAAAACTCTATCGCTTCCAAGCAATAAACCGGAGCTTCCACCTTCATAGTGAATCCCATGTCCAAAAACCACTGAGGTAATGCTGACATAACATGGAGGTTTTTACGCTCCATGACTACAACACTATCATCACCGTTATTGGCAACCCAGAAATTCCGAGGGCTTAGTCCCTGTTCACACAAGTAACAATACAGCATGGCACACATGAGTATGATATTACCACTACTAGTATTCATATCTCCAGACATCCTCCTACCTAGACAAGTATATTTAATCTTAGCCCCCTGCACCCTAGCTACACCCGTGTTGGTTAGTTGCATAACCAGTATGCGTTTAAGAGCTTTCCTATGAGCTTTAGGAACGAACTTAAGCCACTGACTATGTTCCCACTTCAACGCTATGTCACTAACATGCTGGTCAAATCTACTAGCATCCATACCAATAGCTACTGGGTCAAGAAATTGGCTCCACTGTTCTTTAAAGATCTCTCCTGTTTGACAACAGTTGTGTCCCTTCATAACAGTCGGCTTACCAAATATCTTATCTATCCATTTAAATAAACGTTTCTCCTGATGTGATATATATTTACCTAATGAGACGTTAAACCTAGGGGTTCGCGGTTGTATCACCCTAGGGGCGGGGTCCGGCTTGGCGGTTAAATCGAGCTTTTCCGCTTTCACGAATGTGTTAAGGTGGCTATCTCGCTCGGTCAGTCGCGAAACTTTCAAACTTGCAGCTGCAGCTTCATATACGAGTCTCTTGCGCCCTTGATACCGCTGACAAAATTCATCATCGGTCAATGGACGGAGGGGGACAGGTCTTAGGCTGTTAGCAAATTTGGATAACTTATCCTTAAAACATCCAGGACTTCTGGGATAGGGTGGTGGGACAAGAGTGCCATTTCTTTCCACCCGGAATACCCTTTCCGTTAATCCTCGGTGCACATTATGCAAAGAATTGTTGTGCACGCCAAAACGACGTGACACACCAGTCCCTGCGTATCTATACATATATCTACTCTTTTCTGGTGTCACTACCTCGGTCACTGAAATCTCAGGCACTTCACAACGAATAGGCGTGGGTGTTGTGAAGCCTTCAATAACACGTAGGCACCCCTAGAGATCCGGGACTCCCAACGATGAAGGAACTTTCAGACCCATGAGTCTGTCCATCCATCCACGCGGTAAGCCAAGAAGTCTCTGGGCGAACGTACGGTTAGGTCCTACATTTGCTAATTCTAGTGCCTTCCTATAAGCTGCTAAACTAACCCTAACCTTCCTACTCATGATTTCGCTATCTAATGGTACGAAGCACAATTCAACGGCAACGGGAAGGATACGCACCACATCATACGGGCGACATTTCTTCTCACGAAGAAAGTCCAATATGATCCGTTGAGTAACCAACCTGTTGGCGGGGGTATCACTGAGTACGCCCACATGAGCTGCAACCTCCTGTCTACATAAAGTCCAAACTGATGATATTTCCCTACGACGTTTAGTCTTACGCTTACGCGTAACCTGCGCGTCACCTACTTGCTCAGTATAACTATCAGTTGTTACCATATCTACTAAATCCCCTGGGTTCTCGTCCACACCGTTGGGGTTCTCAACAACACCGTCTTCCTCTACAGAAACGACGATGGAGATGTCCCGCCCATTGGTCTCTTCGACAACACCAGCAAACGTAATATCCTCCTCTCTGGTTACCCTAAATGCGTGTTGGCGACGGTGTTTCATGGTTTTGTAGGCGACTGTTCCCACAGCTACGCCTATAAGAACCACCGGTAAATTGCAAACAAGCTTTGGACCTGCATGCAAAACCGCACCCCCTGCCAGCTTCAACAAACCTCCTACACCCCGTAAAATCTCCTTGTTCACATTCACAGGTTCAAATTCATCAGTAGGTGAAATGAACTCTGCGACTGAATCAAGGGCGTTCTGGTATGCATTTGGTTTCCCAACTGGGCTAACCCCAGTACATCTAAGTAATTCTACTACTCTACCACCTAATGTAGGTTTGGGTACCTGCCTCTTGCGAAAAAGCCCGGTAGCCCAGCTAATTGGATTTGGTGCCATCGTGGAAGTATAGAATTGAAAGTGAAGATAAGAAAGATTTAGGAAGCGAAAAAAAGC
>megahit_18173_2704
TTAGAGGCCCCCTGGCAACTGAGGCTCCGCTAAATGAGTCCATACTCCTACTGGTACGTCTCTAACCTCAAATCTATGTTTACTAAACTCGGCCTCTAGAGCTAATTGTTCATCAGGTGTAATTCCAAACGCGAAATAGAATGAACATCGAGCCTCATCAGAGATTGGAACCGCTTTATACGACAAACCTGCGCTTAATCGTTTAAAACCTGTTCCATCTATGTGTTCGTCGATATCATTACGTTTGCTGGACATCACCCCATTGAAGCATTCATAAAATCTAGGCCATACGGGTACTCCATCCGTTAAAGCAAGCCCGCCCTCCCTGACTGCGTGGAGCCATGTGTTCCGGTGCTTGGCGTTTGTGATGTCGCAATTGGCTGTTAAATCTTTAGCCATGGCCCGTATGGGGTCTCTAACCATAGTCCATCCTCTATCGGTGTATACCGGGTGGGTTTGACAGAATTCTATAGCCTCCAAATGGTAAACCGGTTCTTCGACCTTCATCGTAAAGCCCATTCCGAGAAACCAATCAGGTAGATCGCGCATTGTGTGGAGGTTTTTACGCTCCATCACAATAACACTATCATCCCCATTGTTGGCAACCCAAAAATTCCTAGGACTAAGACCCTGTTCACACAAATAGCTGTAGAGCAATGCGCACATGAGTATGATGTTTCCACTACTCGTGTTCATATCCCCCGACATACGTCTACCTAGACAAGTGTACCTAATCCTGCCTCCTTGTACCCGAGCAACTCCAGTGTTGGTTAGTTGCATAGCCAATATACGTTTAAGTAATTTCCGATGGGCTTTCGGAACAAACTTCAACCATTGACTATGTTCCCACTTCAACGCTAAATCACTTACATGTTGGTCGAATCTACTTGCATCCATACCAATTGCTACCGGGTCTAAAAAGTGGTCCCACTGCTCCTTAAAGATTTTCCCTGTCTCGCAACAGTTATGTCCCTTCATTACAGTGGGCTTACCAAAAATCTTGTCTATCCATTTAAATAATCTTTTCTCCTGGTGTGATATATACTTACCTAATGAAACATTAAACCTAGGGGTTCGCGGTTGTATAACCCTAGGGGCGGGATCCGGCTTGGCGGTTAAATCGAGCTTTTCCGCTTTCACGAATGTGTTAAGGTAACTATCTCGCTCGGTCAGTCGCGAAACTTGCAAACTTGCCGCAGCCGCTTCATATACTAGTCTCTTACGACCCTGATACCGTTGACAAAATTCATCATCGGTCAAGGGACGGAGGGGGACTGGTCTTAGGCGGTCCGCAAATTTGAATAATTTATCCTTAAAACATCCAGCACTACGTGGATAGGGTGGTGGGACAAGAGTGCCAGCTCTTTCCACCCGGAATACCCTCTCTACTAGTCCTCGGTGCACATTATGGAGGGAGTTGTTGTGTACGCCAAAGCGTCTGGAAACCCCAGTCCCTGCATATCTGTACATAAATCTACTCTTTTCTGGTGTAACTACCTCGGTCACTGAGATCTCAGGCACTTCACATCGGATAGGCGTGGGTGATGTGAAGCCCTCAATAACTCGTAGGCAGCCCTAGAGATCAGGTACCCCCAACGAGGCGGGGACTTTCAGACCCATGAGTCTGTCCATCCATCCACGCGGGAGGCCCAACAATCGCTGTGCTAACGAACGGTTAGGTCCTACATTTGCTAGTTCTAACGCTTTCCTATAAGCTGCCATACTAACCTTAACCTTCCTACTCATAATCTCACTGTCTAATGGTACGAAGCATAGCTCAACCGCAACAGGTAAGATACGCACAACATCAAACGGCCGGACTTTCTTCTCGCGAAGGAAATCCAGAATAATGCGTTGTACAATCAATCTATTGGCGGGCGTATCACTAACGATACCCACATGAGCTACCACCTCCTGTCTACATAGAGACCACACAGATCCTACTTCTCTACGGCGTTTAGTCTTCCGTTTGCGCACTACTTGCGCTTCTCCTACCTGCTCTGTGTATGTGTCTACGGTAACCATATCTACTAAATCACCGGAATTGTCGTCCAGTCCAAGTGGGCGTTCAACAACCCCGTTGTCTTCAATAGAGACAATGACGTTGATGTCGTGACCATTTGTTTCCTCGACAATGCCGGCAAACACTATATCCTCCTCTGTTGTTACCCTAAACGTATTCTGTCGGTGATGTTTATACGCATGATAAGCGACTGTTCCCACAGCTGCGCCAACCAATACAACCGGCATGTTGCATGCTATCTTGGGAATAGCATGAACAACCGCACCACCAACGAATTTCAAAATCCGTCCTGCTCCACGAACGATGTGCTTGTTCACTCCAGCTGTCTCAATGACCGTTGGGTCAATGAAGTGGTCAATTGAAGCAAGCGCATTTTCGTAAGCATTCGGGACACCTACAGGGCTTACGCCCGTACATCTAAGGATATTCCTAATATTGTCACCCAAAGTAGGTTCAGCCTGCTTCTTCTTAGAAAAGAGGCCTGCAGCCCATCCAATAGGGTTCGGTGCCATTGTGGAAGAGAGAGTCAGTGATAAGAAAGTAGAAGTGAGTGAGTGGGGACGAGAGAAAATAAGTGAAAAGAGTGG
>megahit_17066_2794
CAACTTTTCGTCGTTATGGTTAACGTTATCGACCACGCGAGTGCTATTGTTCAAAATGCATTTGTTGTATATGAAATTGGTAAACTTGGATACACATTATACAAACGATATCACTCTGATTGGTACAAGGCCCAACGCATAATTAAAACTGCTGATACTGATGTTCGCAGCACCATGGATGAAATAGAAAATGGGATAGATTTTGAAACACACCAGATAGCTGAAGCTATCTCTGCCCAAACCATGGATGTCATTGAAAACAACACTATTAAACGACGCGTTCGAGCCAAAGCACCATTCAGAGCTTTCTTAGTCAAAGCAGGCAAAGCAAAATTCGGACTTCCCAATGTGACACCAGCCAACAGAATGTGTGTGAGGAAATATCTTTACGACATTTGTGTTAGTCATGGGGTCATATCGAGGCATATTTATGAAAATGTAGACTTCGCCACTGAGATGGTCTTCATTCCCACAGCCTCTGAGATGAATTCTGCTGCTATATCCAAAACCAAAATCAAGAAACAAAAAGCCAAGGTAATGCGCCATCTAGGAGGCGCGAGCCAAATGGCTTGATGGGGCCCGCAGAAATTGGAGGGGGTGGATACTGTTCCCAGCAACTACCCCGAATTGTCTCCAATTTACGCAGGGACTCAAAAACGTCGACAATGTTTGTATATGGGTAATTTCATTGTTGACGATAAATTGAACACCCATAATAACTCTGTTGCCAACCTCTTGCGTGGGGTAGGTGAACGAGTTCTCTACACGGACCGCAACTTAACAAAATGTGTGCAACCTTTAAACGGCGTGTTTGAGAAAAGACTAGCATCACTACAACGCACAATAGTACGTTCCGTTGGTCGGCAATCCCCTGTGAGCCACAGTCAATTTGTGGAATTCTACAAGGGACCTCGTCGCACTACATATGAACGTGCTGTTGCCAGTCTGGCGTTAAAACCAGTCTGTCCCCGTGATGCTCGTCTCAAAACATTTGTCAAAGCGGAAAAGATTAACTTTTCTATTAAACAGGACCCTGCGCCTCGAGTTATACAACCTCGAGAACCTAGGTTTAATGTTGAAGTAGGGAAGTACCTCCGACCCATAGAGCACAAAGTTTATGATGCGATTGACGCTTTATTTCGATCGCCCACTGTAATGAGCAAATACAACTCCACACAATCAGCGAGGATCCTTAAAGAAAAATTTGACAGCGTACCTAAATGCGCCGTCATTGGACTTGATGCCTCGCGCTTCGACCAGCATGTTTCAACCCAGGCTCTACGTTTTGAACACGAGATTTATGATAAGATTTTCAATTCACCAGAATTAAGAACATTGTTACAATATCAACTCGTTAACAACGGCGTGGCCAAGGGAACAGACGGCTGGTTTAAGTATAAGAAGAAAGGGTCTCGCATGTCAGGTGATATGAACACATCGTTGGGTAACAAGCTGTTGATGTGTCTGATGTGCAAAGCTTATCTTGATTCTTTGAATGTGCAGTATGAATTTGCGAATAACGGTGACGACTGCTTAGTGTTTATCCAAACAAAACATTTAAACAAACTTGATTCTTTAGATCAATATTTTAAAGATTTCGGGTTTAATATGAAGTGTGAAGATCCTGTTTACAATTTTGAACAGGTTGAGTTTTGCCAGTGCAAACCAGTTTGCTCCAACAATTTGTGGAGAATGGTACGCAACATCAGAACTTGCCTTGCAAAAGATTGTACATCAGTTAATCTTGGACACAATGTTGACGCATTCCAGCGATGGTTGAGTGACGTGGCAGATTGCGGCAATGCTTTTAGTGCTGATGTACCTGTTTTAGGTGCATTTTATAACATGCTAAAAAGATTCGGTAAGGATGGCAAATATGAGGGCCATACTTCAGAGTTTTCATGTTACAGGGCTATGAGTAATGGCGTTCATCTTAAGCACCACTCACCCGACGATGGTGGCAGATACAGTTTTTGGATAGGTACCGGCATTAGTCCTGACAGCCAATTGATCATTGAAGATTATTTTAACAAGGCTGTCTGGGGCGGCGATAAGCGCCAACTTATCGACAACATAGACTATATTATCACACATGGGAAATAAAAGACAAAACGGATCATCTAAGCTTGTTAAAACAACAGTTGACCAGCTTTCTCGACCAAACTCGAAATTGAACTTAAAAGGCAGACTCAACGAGAATGTCAGCTATATCAGTGGTAACGAGTATAACAACGCTGCTATTGTCAATGCTAACCAAGCAATTGGCTATGGTGACGTCATACTTGCGCCCGGAAATTCATCAGGACGATCAAACGCAGCCATCAACGGTGTTGGAAGGTACTTCCAGAAAGGGTTATATTTACCTGGTACTTTTGTTAAGTACATTCCTGCTGTTGGGCTTAATACTCCTGGCAATATTATCATGGGGTTCTTAGACAACCCAGACATGATTAGGGCATGGGCAGCTTTGGCTCCCGGTACCCATTTGAATTTCCTGCGTGACCTAGGTAATGCTAAAACTGGTCCTTTGTGGCAAGATTTAGTTTACCCGATAACTCAGCAGCCGAGACGAAAATTCTTTGCTGTTGATCCCACTATTGGCTACACGATCGACGAGATTGACCAAAGTGTTCAGGGTTTTGTGGTTTGGTGTGTTTATGGGTTTACACCTGTAAATGCCAACGTTACATGCGGACAGCTTTTAGTCCACTGTAAATGTAAGTTTGAGGAAGTAAAATCATTTGTTGCAGCTCAAGCATAA
>megahit_10437_3541
CTACATTGTAAGCATGGCAAGCCCAGCGCGGACTCCGCGCGTGGCTCGGTACACAGATTTTGCTGTTTGGTACCCGGCCTCCAAGGTATGAGCGGCGGTAACCCACCAGGTACCAGCCCTTTGAAGGTTGTTCCTGACGTGCTCCAGCCCCCCGGGAGTGTCGTGCGAATTTGGGTTGTTGGAAGCAATACCAATACCTGCATTCGGTTGCCACTCCGCAATCAATGTGGTCACAAGTTGGAAAGGGCTTGCAGATGTGAATCCTGTCCCGATAACTACAATTGCATTTCTGTCGCCAGAATTATCTGGTGATGTTGGGCCGGTGAGCCAATACTCCTCATCAATAGGTGAGGGTATCCACTTAACAGAAGACTTACCGTCCGGAACGCGCTGTGGATGTCCTAGCAGCGTGGTTAGCTGGTCAATGGTGGTGGCTGCTGAAAACAGGGAGCATTTAACTGATCCCATGTATAACATCCCCTGCCTATTGAGCTCAGTACCAGTGTAGTTGATGTCAACACAGGCGCCCACTGCACGTTGCGCATCTGAGTTAGTCAACAGGTACGACTGACCAGGTCCGGCAGTGCCGAATACGACTGGTGGTATCACTGTTGCCCCAGTAGGCACGTTGGAGGTGAAGATGCCGTTGTACTGTGGATAATAAATGGAGATAAAGCACTGGTCAGTTCCGGTATTAACCGTCTGGTTTCGTGCGAATCTCTGAACGAACCCGTCCATGCCACGGTACGCTGTCGGAGCAATTTTAGCATTGCAAGGATCCAACACCATATTAGTGTGATCGTACACGCGTGAATTCTCGAAGCCTACAAGGGCAGGACGGGGTCGGCGGCGGCGTGCCTGCTTCCGCCTGGTAGTTTTAACTACTACTTTAGTCATTTTACTGTATTATAAAATTTAAGAACAAGCTCAGATCTTGTTGCAGAAGGGTAGTTAACTCTTTTGGGTGATTTAAATACAAAAGGTTGGAGGCGAGTGTACTGTTCAAATCATAGCTCGCGAAATATTGCTCCATCATTACTTGGTGGCAGGGTGTGATGCCGAAAGCGCACCAGAAACTCACCCTGGCCTCGTCATTCACTTCAAGGTGACCATGGTCCTCTCCTTTCAAGTGTCGCAGCCAGCTGCGAGAGGTCTTCATTTCACGTACTGCAGCCCGACTCAGCTTGCCAGTACCACGTAGCATGCGGTAATATGCGCCGAGCACGGGGACGTTGCCGTATAGAGCAACCCCCCCCTCACCCGTTGCAGCCAGGACCTCAGAGTGTGTGATTCCTCCCTTCTCGATCCACACATGGTCCTGTGTGATGGCCTTCACTGGGTTCCTAACCAGCATCCATCCACTGGAGAGCTTGACGGGGTGACATTGACAGAACTCCACTGCCTCCATTTCGAAGGCAGTGGCCTCAATTTTCATCCGAAACCCCCTCTCCATATACCACTCACGGAGCCCGTCCAGAAATTTCTGTTCGTCCTGAGACTCCATAAACGCCACGCAGTCGTCCCCGTCGATGACAGCTTTGATTTTCACTCCAGCGATTCTCGCCCACTCATAGAGCATGGCGGCACTAAGCATGCAATTCCCTAAAGCGGTGTTCATGTCTCCTGACATTCTACCGCCCTTGGATTTGTAGTTGACGATGCCATCATCTAGTCTGGCTTGGACTTCGTTGTCCAACTGCATCTTAAGCAGCTCTCCCAACCACTTATCCTCGTGGTAGGCATTGGTATAGAACCGATGCTCGTACCTTAAGGCTTGCTTACTGACGTGCTGATCAAACTTGGAAGCATCGAGACCAATAGCGACAGGTCTCTCAAAGCTCTCCCAATGCGACGTGACGACCCTCGCCCGATCCCCCAGGTTAAATCCCTTCATTATACATTCATGGCCGACCTCCTCAGCGACTGACTTGTACAGTCTCTTCTCCAATGGTTCGATGTAGCACCCTGTCTCCAATAGGTACTCGGGACTGCGCGGTGAAATCACGCGTGGTGCTGCTGAGCCGACGTTCTTTTCAGCTTTCAGAAATGCAGACACCTTCCCATTCACAATGCCTCGACCCTTCCTAGCAACATTATGTGCAGCAGTCTCATACCTCTTACGGCGAAGTCCACAGTACTTCTCACAAAATACTCTGTGAGTGACTGGGAGTAGGCCTCTAGGCATCCTATTGCTTACACGTCGTTGCCAAGTGATCATACCAGGCGTTGCGAAATCACCGACGGGCCGCATAGTCTCGGTCAGTTCCCCTTCGATGATAGAGAACAGAACTCGCTCGCGCAATGCCCGATGGAGGTTACCCACAGTGTTTTTGTGACTGAACACTGCTCCTCGGGTGGGCAACCCACTCAAATTGTGAGTGGACCGCTTCATAGGTCGACTTTTACCTCCTGATCTCATACGTGTAGCGACGCCCGGGCAAGCGACGAAGGGCTCGTCTATTGCCTGGACCACATATGAGCTCCATCACATTCTTTGCCATTCCTCATGGGTCTTAATCCTGAGCAACCAGTGCAGCCAAGATGCAGGTTTCCCGTCTCTCTTCTGTGTCGCGCGGATGATTGCGGGCGCTATCCCTCCAATGATGGTTCCTGAGCAGGCCGAACCTACCACCAACCCAGCCATCTTGGCAATCACCTGCGTGCGGTAATTTCTTCTCTTCATCATCTTCTCCACCACATGCTTCAGAACGGCCATATCTGCAGGTGTTGTACCTTTGTACGTCACCTCCATGTTTAGCCTGTCCACCCAATACCTGATGCAGTTCCTCACCCTACGGGGGGGCGCCACTTCTGGTAAAGGGGTGTAGTTGGCCAGGATCCGTCGCTCGAGGTCGAGCATGGCCTGGTCTTCTTCTGAAAGCGTCTTTTCATCCTTTGGGATGTCATCCATATCGAGCACATTTTCATAGTCACCTACTTCATCTGCGAGCCCGACTAGGTGGTCGGCGGATACCAATTGTCCTTTCAGGTGGTTGCGTGTAGCGATTATGGCGCACCATCCGAACACAACACCAGCTGAGATTACCTTGCACTCAAGAGGTGCGAACACCTTTAGCGCAATGGGAAGAGTTTTCACTGCCTTAGAAATGAGAAACATGTTGAGGATGGGATGGAAGGATTGCTCCTTATGTGGGGGAATGTAGCACTTTGCCAGGCACTGTGTTGA
>megahit_14418_3051
CTGAATAATCACTTACGCAAGGTTACCGTTTTAGCATACACAACGATAAGTGTACGCCATGCGTTCTTTCGAGTTTCACCTCGCACGCATGTCTGGAGCAACACTCTGTGTTGTCACTGGCTATCGCCTGTTGACATCCAAGTGGCTCGCGGATCGGGTTGAGGATTATCGTCAACGCGTCATAGCGGATCGAAAGAACATCATCCGCGACGCTGCGATGGTCCGCACAAGTATCCAGAAGCAGATGGAGTTGGTGCGCATCTCAGTGCGCAAGGGCCATTCCCACCAGGAGGCCGCCACTGAGCGGAACAGTGCCACTGAAACCATGCTGAGCGTTGTTGAGAAAAGTGGCTACGAGCCATACATCATATCTCCTTCGCCCCGTGAGGCCGAATACCATGGGTCGCGTCAGTTTTATAGCCTCGCTGATTTCCGTCAGGACTATCGTCGTGACGCTATCACCGATCGCCACGTCATCGTGATGACTGACGTTGACTACTACGTGGATATGAACGAGTTGATTGGCCTTGGTGTTCCAATTTTGATGTACACATTCCAACCCAGCACTGTGTCCGGGGAAGTCAAGGATGGTTATTTTACCATCACTGACGATTCCGTTCACTACCGTGTTGCTGGTGGCAAGGATGTCCGCCATCGCATTTGGAATTATAACCAGGATACCATGTATACCGTTTCCCGGCCTAATGGTTTCTGGGAGAATCTCAAACGAATTCTCCGTGATATCACTGGCATTACCGCTCTGTGCGGTTTCCTCTACCACAAACTGGGAATCGCGCCCTTTGGCGACCCTGTCACGATGTTTACTGTTGACCAGTTCAAAATGGGTGAACACCGTAACATTGTGTCGATTGTCCCATTCGCAACTTGCCGCTCGAACCTCCTGAAAATCAGTGAGTATGGTGCTGAGCTGGAGTACATGCGTTACCAACAACGTAATAACGTCGCAAACTTCAACGCTGTCACCTACATCTCCGAGGAGGGCCCACTTATCAGCTTGGGATTGGAGGGCAATTTTGCTAGTGTACAACTCCCGCTTCAGGACTTTGAAAACGTCCGTACCGCATACGAGCTGTCGAAGAATAACAACTTGTCAGATACTGTCCGTCGATCAGGTCGACCGTGCAGGGAGGCTGCCATCATTCATAAGTGTCTCCAGGCTGAATGTACCCTCGCTAGCGAGGTAGTCCATAAGCCTGGTGATCTGGCTCGCCACTACCAAGCCATCGGTAGCCTCTACGACGTCGATCCCGCCGAGCAGGGCAAGTGTTATGCCCGTGAGTATGCTCCTGGGCCGTTGACTCAAACAGCTGTGTTTCCAAGTGAGTCTCGGTCCAACGAGCGTGCCACGATTGACGGCCGCATTGCGGGTCCGCAAGCAAAGGCAAAGAGCCGTGAGCATATCACACCTAGGATGCGCAAGGTGGCTAGAGATTTCGTGCACCATCTGGTGCCCGAGGCCGGTTTCGGCCGTCCCTACCCCCTCACGTATGTCGAAGAGCAGCAGAGCAAGCCATTACAGCGGGCTCGCAATGATGCTAATCGATATCACGATGAGTTCACTATGATCGTTAAGGCGTTCCAAAAGAAAGAAGCATACAATGCCCCAAACTATCCCCGGAACATTTCGACCGTTCCGCACAACCAAAATGTCAAGCTGTCCAGCTACACCTATGCTTTCAAAGCTAGTACTCTCCAGCATGTTCCGTGGTACATGCCAACGCACACACCAGCTGAAATAGCTGACGCAGTGCAAAACTTGGCTGCTAGTACCACTGAGTTGGTTGAGACTGACTACAGCAAATTCGATGGCACATTCTTGCGCTTCATGCGTGAGTGCGTCGAGTTTGCAATTTATAAGCGTTGGGTGCATCTGGACCACTTGGCTGAGTTATCTCAACTATTGGCAAATGAACTCCAGGCACCTGCTGTTACGCGTCTTGGTCTTAAGTATGACCCTGATTGCAGCCGCCTCAGTGGCTCAGCATTGACAACTGACGGTAACAGCATTGCTAACGCATTCGTTTCATATTTGGCCAACCGCTTGGCTGGTATGGACGATGGCGAAGCATGGTCTTGGATTGGCATTGTTTATGGTGATGATGGTCTTCGTTCCGGAAACGTTTCGAATGCTCTCCTCACTGACACTGCTTCCTCCCTTGGCTTTGACTTGAAAATAGTGAATCGCGCTCCCCGTGGCTCTCCTGTGACATTCCTCGCACGAGTTTACCTCGATCCCTGGTCGTCACCGGCTTCCGTGCAGTCACCTTTACGCACGTTGCTGAAGCTACATACGACCTGCGATACCCAGTCCGAAATTGAGGATATTGGCTGGGCGAAAACGCAGGCGTATTTAGTGACTGATTGCAAGACTCCATTTATTGGCCATTGGTGTCGAGCTTATCAGCGCAACTGCACTGCACGTGTGGTCCAATACGCGGACTACAACGACATTCCATTTTGGGTTAAGAATGACGACCATATTGGCAATTCTTGGCCCCAATCCGACTCGTCGGATTGGAGTGACGTTGTGGCTGCCGAGCTCGGTCTTACCACTGCTGAGCTCCTCAGGCACATTGCGTTGCTTGAGGCGTACACTGGGCCCACAAGTGGACTTCCCCGCCTGACAACATCAATTGATTTGGAACCGAAGATGTCTGTCGCATTAGACGGTGAGGTCCAAGCCGGTCCTAGTCAACAACAAACTGACAAGGATGGAACAAATCCAACAGGCGATCGATCAGCACCTGGTCGAGCTCGAGCAGCTCTTCCAGGCGTTGATGGACAAGCGAGTTGCTCTCGGCGGAGTAACCGTGGTCCAGGTGAACGAGATGCGAACGTTTGTGATAAGCGCCCACGCCGCAGCATGCCGCCTTCACGTTCTGTCACGTCGGTACCCCCCCGCCCCAGTGGCGGACGGGGAGCCGATGGAGACGGAATAGAGGGTGCTGCTCGTCGTCGGCGTACACAACGTCGCACTCCCGTGTAGGCAGTCACCTGCCCGCTCCCACCCCCCCGGACCTACGGGTCCCC
>megahit_13383_3160
CTAGGGCTGTACGGGCGTGTTGCCGCCTCTCCCGCCTCCGCGCGGCAGGCGATCACCCGTGCGTAGGCCCGCTCCGCGGCCGCCACGGCCGCCACGCTGGCCGCCGCGTGGGCCTCCTCTCCCACCCCCGCCGCCGCGGTTAGCAGCACCTCTGGTACGGGCACCTCCTGGGCCTCCGCGCACGGAAGCGCCAGGTATGCCCGGACCGTCGGTTTCGCCAGCAGCGCCTTGACGCTGCTCTCCAGGGTCCTCGCGGCCTTTTGCAGACACGCCAGGTGGGCCTCGAGGTCCTTGGTGACGGTTGGGTTGACTGGGGGAGGGTTGTTGGCCAGGGCTACCGCCAGGCGGCAAGCCCGAAGGCTCGCTTGCGCTGGGGCCAGGTGAATTTCCCTCACTAGTTGCTTGATTGACATCGTTGCTAGGAATACGAGCGTCCACCTCGTGGAGGGGCATCGCCGAGTTATCGAAGGTGCCCACGTATGGCATCGGCAGCTCATCCCTGTTAAGGGTGACGCCTGACCAAGGACCGGCGTCATCGAGGACTGTCTCCACGTCCTGCAGCTGCTCAGGGGTGAACCCGGTGCGCGCTGCAGCACAATGGAGCATGTCCGTGACGTCGGCTTCATCTTGGGGCCACGTGCCACCTTCGGTCAACCAGAATGGCTTCTCCTGGTGCCTGCAAGCTCGGAGGTCCCTCTTCCCGTCACCGTCAGTCTCGGGGGCGTAGTGGCGCTCTATCATGCGACAATAGGCGCCCGTGACTGGGGAAAGGCCGTCTGTCACCAGATAGCCTTGCACCCTGTCACACGCGGCCGAGGCCAACGGGACGGTGAGTGCCCTGGCGGTCAAGTGAAGCTTGCGCCAAGTGCGGAGGGGATCCTGCATTGAGGTCGTGGAGGAGTGCGGTTTCGGGAAGACTCTCGCGAGAAAGGTGATGCCGTGCTCGGGGTTGAAATCAGCTACCTTTAGCTTCATACCAAGGGACGTGGCGACCTTGTTCCATGCTCTCTTGTAGCGGGCGCAGAACAGGCTGTCGTCGCCGAAGGCTAGGCCCACTTGTAGGTAGGCCTCCTCGGGCGTCAGCTCTGTGCACGTAGTGCGCACTGCGGCGTACATGATGAAGCAGTTGAGAACTGTGTTTAGGTCGCAGGTCGTTGGTGAGCCGCTGCGCACACCCACGCCAGCATCGTATCGGTTGAAGAAGTGCTTACTACGAGCAGGACACGATATCAGCATGGAGGTGTACTTGGACAACTCATCATGGAAGAGGGTGTTGAAGAATCGGTAGTACACAGCGTTCATTACATGACGCTGGCACCAAGCTGACACAGTGCCGTCGAAGTTGGAGTAATCCCCCTCCGACGGATCTTGCACCAGCCCGACGTATTCGCACACCTTCTCAGCTATGGCTGTTGGGGTCAACCCGGGGCAGAACCACGCCTTGTTCTCGATGCTCTCGAGCACGAGGTCGCGGAAGGCCAGCGTGTACCGTGACAGGCCGAGCAGAAAGCGGGGGTCGGGGAAACTGGAGATGATGCGCGGCGGCTTGTTCGTGGGCTCCCTTTTGGGGAAGCCCTCGATCAGCCTGCGGTGCTCCACGTCCATTGTCTCCCAGACGCGCTTCACAGCCAACACCTGAGACGGCTTGTTCAGGCGGGCGGCGGTGGCTTCTAGCGACAGGGGCACACCAATGTGCGGAACGGGAACCACCAGTCGAACGAACTCGGTGGCAAGTATGGCCACGCCCCTAGGGGGAGTGACCTCGTTCGTCTGGGTGGTGATGCGGGCGTTGATGGACGCCTCCATGCACTCCCAGAGTTTCACGTTCGGCACTTGGTTGCAATCTGTCACTAACGGGTCTGCGTAGGCCCTGAAGGTCACCTTCTCGACGTCAGCGGACGAGCCGGGTGGCCGGTGGACTATGACTTTGGCCGGCTTGGCCATTCTAGTGGGGACGATCGCGCTGATGAGAGTCTTGTTGTAATACTCGCCAATCAGCCCAATTTCGTTCTGGTCCTTGAAACCGAGGGCGTAGCAACGTGCTGTTACGGCCGCCTGCGCTGACAACCCCATGAGCATATCGAAATTAGCTTTAGGGATGTTGAAGCAAGCGTCCTCACCGGCCCTGCCCACACTTATGCGGGTAGCGCCAGTTTCAGCAGTCGATACGAGGTGGTTCCAAGTAGGGCGGCTCGGGTCAGTGTAGCAAACCCGTTCAAGCTTCCTCGCGTGCATCTCGCAAGGTAGGAGAGAGTGTATCCAGCAAGAAAACTGCGGTATTGTGTAGACGAGAGCCCTGTGAGGACAGTTAACCCAAGGCCGCAGATGATGAACCTTCTGGAACATTCTCCTACGGAATCCGAGAATGTAGAGGAAGCTGTGGAGGAAGCCGTCCAGGTCTGATGGCGCGTCGAAGTAGAGAGATACTCTCCGAAAGCGCACCAATCCCAAATCCGATGCTGCCAACGGGCGCCGCCCGAGACATCATACACGACCTCATTGTCGACAATGCGGAAGGCGCAGTCTCCATCCACCCCGCACACGTCCGTTGGAGCAAATGTGTGGAAGATGGCTGGGTTGCCCCTACCGAGGTAGTCGTCCCAACACTCGACATAGTAGTCAGTGTCGATGCCCACAACGACCTCAGACGGACCAGGCACTCCTGCAGAGTACGGTAGGTCAAGGTCGCTTGGGGCGAGATGAGGGTGTGCAGACCCAGTAACGTCCTTCGAATGAGTTGACGGGTTGAACTCAAACTTGGTCCGTCCTGAAGCCATGACCGCGTCGCTGATAGCGCGGCGCGCAGCGTCTCGTACAGCGCCTGCGATGGAGTGTCCATTCTCTTGCAGGCGGGTTGGGTTGGTCTCAGTAACTGAATTGCCTGGGAACCAATCGAACGAATGTCCTTTTCTAGTGTAGTCCACTAGCAAACGATGGAGTGATAGCAAGACACCTACGCGAGCTGTAGAATATGGACGCGATTGCCCGTACTGCAGCAGTAGTTTTATTAACTTCCAAGCTGCCGTGGCCGCTAGGATCCCAAAGAGCATACGTTGCGATAACAT
>megahit_60513_1311
GGCCGGACCTTTACGGTCTAAAACATAGCCTTTAGACGATCGTCCAGGCGTATGATAGTGTCTCCTTCTTTGAAGGGTAGTTCAACATGTTCGAAGTAGCGCCTGAAGGCGGGGGAGATGTGAATCATGCCAGTCTCGGTAAGTATCTTGCGAAGATCCCAGCGCATTTGGTCATTTCCACAGTTGATCAGGTGAGCCTGCAACAGCCCAACCAAGTCCTCGTGATTTTGGGAATCCGGGAAAAACAACTGCCCCCATCTCTTGCGAGTATCGGGTAAGATCCAACGGCCTTTCATCAAGTACATTCCAAGCCAGTACACACCTCTTTTCGATTTCTCCTTCGATACGACAAACGTACTGTGTTCGCCATACCATTTAGCTACTTTCCACGCAGGCTCTCGGGTCTCGACTAGGCAGTCGTCACCATATGAAAGTGAGTCGACTCCGACGCCAAAGTGGTACCTTATCATCAGTATACACGTTATTGTTCCAATGATGTGCGTGAATGATGAGCCAGTGCGGATTCCTCCTGTGAGACGGTAACGATTGGTACCAAATGTCGCGGTTGCGTCCATGTGATTCCGGGTAATTCCGTCGAAGATCGCCTGTTCTTCATCGTCCATCAAGAAACATGACCCGATCAGGTCAAACACAGCCTCGGTAAGCCATGTGGGAGATGAAATGTCGAAGGAAGAGAAGTCCAACGAGAGAGTCCGATTAGGGCGAAAACGTGATTTGACTTCCTGCCCACCATCCGAGAACCAGTCGAAGTTGGTCGCCCACGGTCTTGGGTGAATGGTGTGCTTCATCGCGTACGCCAAGGGATAAGCCCAACGTTTCTCGATAAAGGCGAGCTCCCCAGGTGAGACCATTATTACACGGCTCTTGGATGGCTCGCCAACCACGCATAGGTGATTACGGAACGCTATACGGTACGGGGGGACTTTCTTCCCGTCCGTCTGCAACGATTTTTGAATATCGAGGCATGATTGAATGGACAGCTCTGCTTTTGTTCGAACTTTTTGAAGATTATTTCCTGCTGATCGGGATAGATCTTTGAACGTGTTACGAGTGTACGATAGAGGTACAGGGGTCAATTTACCAACCAGTGTTTTCAGATCTGATCGCAGCGACTCCACTGCAAGATGCATGCGGTGTAACTGCCATCGCGAGGTATCCTCGCACTGACGCTGGGCAGCCCTGTATCGGGTATACCACAGTTTGACTGAGTCTCCATCTGGTTTTGACCTGTAGTAGTGGTCTTTAACGGAGTACCATTTTTTGCGGAGAAGCGGATGTTGCATCGGCCAG
>megahit_2164_6440
ATGGCTACAAATAATGAAATTTCAATTCCGAGCGTTCTTCTCTCTTTCACAATCGACGAATCTTTTATCTCAGAGTTTCCTCTCATCCCCCAAGATGATGAATCCCCAACAGAACACGCGGATCGCATCGCTTATGTACAAGCAGTACATAAGTGGTCGATCTTTCAACAAATCCTTATTGATGCTGATTTGGAACCTTTAGACAACGATATGGAAGACTATGCTCTTGCAGTAATGCAAGTGCAGAGTCTTTGTGTATCCTGCCTTTCGGAACCATCAGCATGGCGCCGCGACTTTTTCGTTGAGCGCTATTTGAATATTATCGGACGTTTCCAAACGGCCCGATATGATGCCCTAGCCCAACGTGTTTCTTTTCTAGACTCCACTTTCCGCTCCACTGCCCATGATCAATTCTGGACAACTGTTGTTGGCGGGTGGCTGCCTGATTTGACGACACAGGGCATCGAACCCAACCCGGGCCCAGCTTGCTCTACACTGCGTCACAATTGCTCTAGCAGTGTATGTACCATGACTAAGCGCGACTACAATAACATTAAACGTGAAAACCGTCTCTTGAATAAATTGTACCGCGATTGCGCCCGGCGCCGTATCCGCATATTTTCACCTTGCGGAGAGGCCCAACTCCAGGGAGATAATACCTATTCTCCTGTGGAGGATGTCCCAACACAATGCGCATCGTGTGGTCAACTTAAATGTGACTGCATGATCAAAAAACTAACATTTGTAAATTCCATAGTCAATTTTATTAATACTGTCCTTAAAATAGGACATACTATCTATACTACGTCTACTGGTGTTGCTCAAGTTGGCAACTTGTTTGATTTGTTGAAACCTTTTCGACAAACTGATCAAGCGGCTGCCGACTTTTTGACTCGTGTTAATGATCGTGTTGATGGACTACCCACTGTATCATCTATGACCGAAAGTATTACGACTGCCGTTGAGAGTGTTCTAAACACTCAATGCGGTTTTTTACCTGTGACATTGCGAACTGTATTGAAAGCTTTATTTTCTCTATGTGCGTTATATATCTTGTATAAAATTTGTCGTGTATCTTCTAAAATATGCTCAATGTTGCGATCTTCAATTTCTCTTGTTATTTCAGTTCCGCTCGCTGTGCTTACTAAATTTGATGAATGGATGGAACACAGCGATCCAGTTGCACAATCTGGATCTGCTGAGGATATTGTTGTTGGCTCAATTCCGAAAGTATTGGCGATGTTCTCGTCACTACTTATTGCATATGCCGTGGGCAAAATTCCGGGCAAGGATAATACTTGCGTCGGTTGGATGCACAAAATATCACTATTACCTCGTGCTTGCAAAGGCATGCAAGATATTTTTTCCTGCGTGTCAGAATGGTCCACTACATTTATTAATTGGATTCTTGTACATATTTGTGGATATGATGAACAATTGTATTCCCAATGTATCCCTGAAATCAAACAATGGATGTCCGAAATCGAATTATATTCTATACATACTAATCTTAAAACTGCTGCTTCTACTCGTGAAGGCGCTTATCGCCTTCTCGGGTTGTACGGTGTTGGTCACCGTTTATTGCTTAAATACTCCTCTGCATTAACCCCAGAACTTAAACAAGCCATGACTCGAGATCTTCAACGAGCTGCGCGCATTAAAACCGCCGTGGAAGCTGCCAGTTCTCTAGCTGAAGGGATACGTCCCTCTCCCCTGCCAATTTGGTTGGTTGGAGAATCTCAGATAGGGAAAACATCTTTGCAGTTTATCATCTCAGCAGACTTATGTGCTTCTGTAAATATTAAAAATGTACGCGATCATATGTATTCACGTTGTGTTGAAAACGTCTTTTGGGACGGTTACAACGATCAATTTATAACTATTATGGATGACTTTGGTCAAATGAAAGACACAGCTGGAAACCCCAATCTTGAATTTTTTGAAATTATTCGTGCAGTTGGAAATTTTGCTTATCCTTTACATATGGCAGATATTTCCCAAAAAGCTAATACCAATTTTACATCAAAAGTCCTCCTTATGAGTACTAACAATTTTAGATTACCAGTTGAATCCCTTACGTATCCTGATGCTATTTGGAATCGTTTAACTCACTCTTATCAAGTATCAATTAAACCTGAATATCAAATTTCCGAAATTGATCCTGCTACGGGGGTCCAACGTATTCGTTTGAATGTTCCATTAGCTTTAGAGACCGCACCTTTCTTTCCTAACGACCCCACCCGTCGTGCACCCATAAATACAAACGTTTATGAATTTAGGCGCTTCAAGGCTATTAACCGCAACAATCCCGATTTTGAGGAAGTGTTAAATTATGATCAGTTCATTGAAGTTCTTAAGCATGATTTGGCCCTCAAATTAGAGGGAGGAAAAAACCTGGATGAGTACGTCAGTGCTTATGCTGAGGCGCGAGCGCAAGTTGGCGAATCAGCTGAAGCTACTGATGTTCAAGAATGGGTAGAAACTGCTCAAGTGCCTTCTATTCAAGATTTTATTGATTGGGTACATGCTTTAACATATAATCCAATACCATCGTGGGATACACTGTCTTTCGAAGATTCACATGCACATTTATGTCGTTTAATCACAGAAGAGTATCGTGGATTATCTCCAGCAATGCGTCGTGAATTGCCAGTGCGCAATTACGGTTCAGCTGTAGTCATCCCTGAAAGTATATATGGTCCTTTAGTTATTGCCTTTTTATTTTCATATTACAATGTTGATGTTCGTATATCTAGTCGTTTTTCTTATTATGAGGAAGCGAAGAAATTCGCAGCTAAGTCAGCTAGTCGTGCCGCACAAGAAACCACCACGTTTCTTAAATATGTTCTTGAACAGTTAAAGAAACACCCATTTATTACAGCAATGGTGGGTACTGCAATCTTTGTTGCTTGTACAGAAATATATAAATATCTTACTAGTACAAGTGGCATAGTTGAAAGTGATACTCGAAATCTGATGCCCAAAAATCGGTCTCATGCCAAAGCTCAGCGAAATGTCAAAATGTCTCGTAAGTTAGGAAATGCCGAAATGGGCGTTGATCAAAATATGCTTAGCGTTCTCAATTCCGTTCGCCATCAACAATACCACATGCGTGTCGCTTATGTCGACTGTACGCGCTCTGACTCAAACATGGGCACCATTACGAATGTATGTGGAACGATATATATGTTACCTCGTCATTTCATCGATTATTTGCGCACAATTGTGTCAATTGGTCGAGAAGTGAAATATATTGTACTTGTTAACCACGGAACTGCTTATGTAGAAAAACGTATATTGTATGATGACTTTTTAAGAGACATTATTGATGTTGATCCACTTAATCAGTCAATGGATCTCTCATTTGTAAATTTGGATAGGCTCATGCCGCGTGGTAAAAATATCATTCATCATTTTGTTTCACAGAACGAAGCCCATAAGCTTAGTTCAGGAGAATTTTCTTCCACTCTATCTGGTTTTAACTTAGTAGATGGACGATTGGAAAATGCTACTCAATATGGAAATGCTCGATGTATAGCTCAAACACATTATAGTCTTAAAGTGGGTGAATCTAAACAACTGTATAATACTCATGAAGTCGCAGCTTATAGTATGCCTACCCAACCAGGCGACTGTGGAAAATTACTTTTCGTAAATTCCACCGTATTGCGTGGTGGGAAAATTTTAGGTTTTCATGTAAGTTCCAATGCTCAAACAAACTGTACAAATTACTCTCAAATCGTGTTGCGCGAGACCATTGAAGAAGCTAAAAACTTGTTCCCTGGTGAAGCTCAATGCGAGGGCGCGTTTGCCACACTCACTCCTTCAGAAAATAGTCAAATTGATTCTGGATTTCTCAATGTTGGTCAACTTGCTCAGCCGATTCCTCAGTCATCAACAACAGCCCTACGCCCATCCTCAATGCATGGTGTGTTAACAACGCCCACCACAAAACCCGCTAAACTCCGGGACTTTACCGTCAACATTGAAGGTGAAGAGAAAATCATTTCACCATTGGAAAATGGTGTTAAGAAAGCTGGAGTTACGTGTGGTATTGTTCCTAATGAACTGTTAGACATAGCAGTCCACGATGTTTCTATCCGCCTTCGTGAAAATCACGTGGATTTCCCTGTTGAGATCCGTGTATTGGAATACGAAGAAGCAGTACGAGGCATTGAAGGCGATGATAAATTTCAACCCGTCAATCGTCACACGTCTCCTGGACTTCCTTACATGTCACAACGTCAAGGTAAACCAGGTAAGACCAAATGGATGGGTAGTGAAGGAGATTACGAATTCGACACTACTGATGCTCTTCAGCTTCGTGCAGATGTATATGATTTAATCAACGCATGTAAAACGAATGTATCCGCAGATATAGCGTGGATAGACTCATTGAAAGATGAACGTCGACCCATTGCGAAAGTCGATGCGGGTAAAACGCGTGTCTTTTCCAATGGACCAATGCACTATAATATAGCATTTCGTATGTATTTCATGTCTGCATTAGCTCGTATCCGCCAAAACCGTATATATAATGGTGTTGGTGTTGGAATAAATGTGTTTAGTACCGAATGGGATTTTCTCGGGAGGTACTTACAAGCGAATTCGAACTGTATCATTGATGGAGATTTTGAAAATTATGACGGAACACTTTCTGACCAAATTATGTGGAAGGTGTTTGATATACTTAACGGAATGTACAATGATGAACATACTTTGATTCGTAAAAATTTATGGTATTATGCTTGTTATGCTACTCGAATTATGCGCGATAAAGTCTATTTATGCACTCATTCTCTGCCTTCAGGATTTCCTGCAACAGCAGAGGTTAACTCTATATATCAACTCATTGCTTTTCGATGTGTGTATCTTAGTCTTGCTCGAGAACATGCACCAGATTTAGCTAATATGGCTATGTATAATGCTTTCGTACGTATGATTATTTATGGCGACGATAATGTAGTATCCATAGCAGAACCCATCACTCCATGGTTCAATATGATAACAATTGCCCAAACTTTTAAAACAATGTTAAATATGGTTTACACAAATCCTCAAAAGGATCTCAATCTTGTACAGTATAAAACGCTTGATGAAGTTTCGTTTCTTAAAAGATCATTTAAACGTGTAAATGGAATGGTGAATAAACACCAAGCATATTTGTGTCCAGCTGATTTAGAATCTCGTCTAGAAATGTTGAATTGGACGCGTGTTGGAAGTGAAGTCGATCCTCGTGTTATCGAGGCTGACGTCGTTTCTGAAGTGTTCAAGGAACTTGCTATGCATGGTAAAGAAGTGTTTAATGAATGGGCTCCCCAAGTCGAACGAGCTGCACTCGAAAGTGGTATTAAAGGATTCCACAATTGCGGCTTGTTTGCATATCATGAAAATGTATTGCGAAATATTCCTTTAAAAATGAAAAGATGCGATGTGATCTTCACTGGAGCTGGTAAAAATGTAATGTCTAAAAAGCCCCTATGACTGCTATTGTGTCTATTATGCCTAGTTATTCAACTTTACGTCCCAGGGTGGCATGGAGCAGCCCTCCAATACCCAGGGAAACATTACTCGGAACTACTGATTAATTCTTCACTGTTCTTAAAAAACCGAATTGCTACAAACCAAAATTTTAACTCAACTCCCGACATCATGGATGTCACAAAAACAACAACTGCTGATACCATTACTCTTCGTAGTGACGGTACAGAAGTTTCTGATGATTATTCTTCAAAACCCGCTTCTCTTCCCGAGCAGTTATACTCCGATATAATTGATCGGTCCGATCACTCTATTAAAGATTTTCTCTCACGTTATGCTATTATTACCCAA
>megahit_32634_1935
TAAGACCGCTTGGCCTCCGACTTGGGCTCTATTATGGCGGATGTGAGCCATAGCAGCAAGAAAGTACTTTCTGAATACGATATTGTAATGCATGGGACCGTTTGAAATGATACGTGTCTTAGCAATGTCAACTTTGGCGTGTGGAAGGCGTTCGTCTTTCAGGGTATCTATCCAGAGGATGTCGGTAGGGCGACTATTGGCACAATCAGACTCGAGAGAGGCACAATCATCCAATAGCGCTAAAGCTTGGGGGGTTTCAAGAGACCACTCGTCTCCTTTACCTAACCAGAAGGTTTTGCCAGCAAAACCTCCAGGTCGGGGCTGTTGAGAATAGGGAAATCCGGGGGAAGTAGTACGATTGACAGGGGAGAAAAGTTCGTCGTTGGGGATGCCTTTGATAGCCTCTTCGATAGTGAGTACACGAGGTTCAGGGCCGTCGGGGCGGAACTGGGAATGGATGATGTTGCGGACGTCAATCTCAGCACTTTCGAGAATGTGGGGTTCAATAATACCACATTTCATGCCGGCTTTCTTCGCGCCTTCAAGGAGAGGATCCTTGAGGACGGAGACACCGTCGATAATGACTTCTTTCGGGCGGAGGACTGCTGGACGGGTAAGGGGAGCTTGAACTAAACCATAAAGGGAGGATTTGACAATGCTGGTCCGGGTAGCCTGAGGTATTTTAACAGGGAACTCTCCAAGGTGAAGGAGAGCACAGTTAAACGGATCTTCTGAAGGCTTAAGATTTCCGAACCCATGTCCGCACTGAGCCGTTGATGGCAACAATTCGATGCATGACATGAGTTCTTCACGACTTATAACCTGGGCATGGTTTCGACCAGTACTGTTTCCGGAGATGTGGATACCAAAAATACGACCCGAGACTGCATCTGAATTCACACTTATCAGCTTTCCACAGTCTCCAACCTTAGTTGGAATCTTATGTACAGCGACGCGGGTGGTCATGATGTTCTTACCGTCCATCCCAAAGCCATGTACAGTCTTCTCTGAAAGAAGAGTGCACTGGCCACCATGGGAGACGGGAACGGGTCTACCAGATTCCATATCGATACCAGAAAGGGTAGCATCGAAAGATCGGTCCATCATCTTGGCAATATCATCTTGGGTGGCAAAATGGCCGGTCACGTCTCTGCCTCTGTGAATCTCCTTTACAGCAAAAATGCAAAGGTCACGAGGCATACCACACTCATCGTTGAGAACGACGGCAGGTCCATCAATCCAAGTAGCATAAGGTCGAGTCAGAACAACAGCTGTGTTGTAGTTGGTCATGACGATGTCAACAGGGGGGCGGGATTTGAAGCGAAGGAGGAAATGATGAGGCATAAGATAAGCTTGACCGACAATGTTTGTGATGGTACCACACTCCGTTTGGGAACCGTCTGCATAAACAGCCGTGAGGTGATATTGTTGTCTACGGACCTTGGCTATAACGTCAAGTTGGCCGAAACTTTGACCCATCTCGGCAGCACTTTTCACCAAAGCTGGTTTGGCAGTCGATGCTGTTCGAGGTTGGGGTCTCACGCGAGGTTGATGGTTTCGCGTATCACTTTCAGCTTGGGATTCAAGTGGAGGGCGTTCAAGGAGTTTATCTTGTTCACGTTGGCGTCTGACTTGCTCCTGGCGGGCCCTGTGGCGATTTTCAACCCACGCACTGAGACCAAGAAGGCTCGTGCCGGCTACAAACCAAGAAGCTGTGGAAGTCTTGGAGAACCATCGAGTGATGTACTCAATGACGGCACGCAAGCCTACCATGAAATCACGGGCGACGGGTTCCAATCTGTCATAAACGCGGTTGGCAAGAGCCCTTACCATGGCCATGGTCTTCTGGATTTTCGACGGAACAGGATTCTTTAAGCGATAGAAATAGATCATAGCGGATTGCCAATGTTGGGGGGGGAAGTAAGTCGGAGGCCA
>megahit_55392_1386
GTGAGCCACAGTCAATTTGTGGAATTCTACAAGGGACCTCGTCGCACTACATATGAACGTGCTGTTGCCAGTCTGGCGTTAAAACCAGTCTGTCCCCGTGATGCTCGTCTCAAAACATTTGTCAAAGCGGAAAAGATTAATTTTTCTATTAAACAGGACCCTGCGCCCCGAGTTATACAACCTCGGGAACCTAGGTTTAATGTTGAAGTAGGGAAATACCTCCGACCCATAGAGCACAAAGTTTATGATGCGATTGACGCTTTATTTCGATCGCCCACTGTAATGAGCAAATACAACTCCACACAATCAGCGAGGATCCTTAAAGAAAAATTTGACAGCGTACCCAAATGCGCCGTCATTGGACTTGATGCCTCGCGCTTCGATCAGCATGTTTCAACCCAGGCTTTACGCTTTGAACACGAGATTTATGATAAGATTTTCAATTCACCAGAATTAAGAACATTGCTACAACATCAACTCGTTAACAACGGCGTGGCTAAGGGAACAGATGGCTGGTTTAAGTATAAGAAGAAAGGGTCTCGCATGTCAGGTGATATGAACACATCGTTAGGTAACAAGTTGTTGATGTGTCTGATGTGTAAAGCTTACCTTGATTCTTTGAATGTGCGGTATGAATTTGCGAATAACGGTGACGACTGCTTGGTGTTTATCCAAACAAAACATTTGAACAAACTTGATTCTTTAGACCAATATTTTAAAGATTTCGGGTTTAACATGAAGTGTGAAGATCCTGTTTACAATTTTGAACAGGTTGAGTTTTGCCAATGCAAACCAGTTTGCTCCAACAATTTGTGGAGAATGGTGCGCAACATCAGAACTTGCCTTGCAAAAGATTGCACATCAGTTAATCTTGGACACAATGTTGATGCATTCCAGCGATGGCTGAGTGACGTGGCAGATTGCGGCAATGCTTTTAGTGCTGATGTACCTATTTTAGGTGCATTTTATAACATGCTAAAGAGATTCGGTAGGGATGGCAAATATGAGGGCCATACTTCAGAATTTTCATGTTACAGGGCTATGAGTAATGGCGTACATCTCAAGCATCATTCACCCGACGATGGTGGCAGATACAGTTTTTGGATAGGCACCGGCATTAGTCCTGACAGCCAATTGATTATTGAAGACTATTTTAACAAGGCTGTCTGGGGCGGCGATAAGCGCCAACTTATCGACAACATAGACTATATTATTACACATGGGAAATAAAAGACAAAACGGATCATCTAAGCTTGTCAAAACAACAGTTGACCAGCTTTCTCGACCAAACTCAAAATTGAACTTAAAAGGCAGACTCAACGAAAATGTCAGCTACATCAGTGGTAATGAGTATAACAACGCTGCTATTGTCAATGCTAACCAAGC
>megahit_12938_3213
AAAATCTCTCACTGGAGTGGTAAGGAATTTCAGCATCAATCGTAGGCGCTAAATTAGTTAGTGTCATGGCTGTACCTGGCCATGTAGACGCTGTGTCTAACACTCTTGTTCTAGCAGCAGCAGCTGCTGAAACGGAACCAAGGGGCAATGTAAGGGGAGTGACACCCCATTGTTGAGTTATACCTCTGGTTATAGTTGTTGGTGCAGACCACATGACTCGATCAGAATAAACTGAGAATCTGTTGCGGAGACCACCACGACGCCCCGCAAATGCAGGAGTGAAATAATTTATCGGCGTCATTGCGCAATGATTTGTGAAACCTGCTGGAGTCACACGAACATACACTGCGTCGGGGGCATCACCCCGAAATAATGGAAAGGCATTTAATGTTATTTTTGTAGCCTGACCAGTGGACGGAATTTGGATCGATTCCGAATAAGCGTATCTTTTAATCATATTCCTAATAGATTCAATGGGATCACCATGTGCAAACATATGAGATTTGTCGTCTGCATTTAATCTAGCTCCCAAAACGCGACAAGCGGACCCACCGGTAGGCGAGCCACTGACGGCATCAACCATGTTATTGGCTCCAGGTGTAGTAGAACCACTCTGAGGAAAATATGCCAATCTGGTATAATCTGGGTCTGGACCGAAGACTTGGAAATCATCAGTCGCAGATAGGAAGACATTCACGGGAACGTCCGCTGTGGGTGTTGTGATTGTAGGAGTTGTCAGCTCATTAACCACGTAAATGGACAGAACTCCATTACAAGTGAGAGGGTCCGGAACGATGATAGTCGGTCCAAACCACGTAGATCCACTGAGTTTTGGGTAGTCCACTTGAAGGTAAGGTTTGGTTGATCCCCAACCAACCTCAATTGTGAAGTCATTTTCGGCTCCCAAGTCAACGATATGTGAATAGTTGACATTATATTCTGCCACGGAGGCACCCGCTTGACTAACGGGATCCCACACAAGACGCAAGCGTCCCTTGTGAAAGGATGAACACACTGCTTGAAAACGATATTTCATCGTAGTTCGCCACCATTGAAATGGTATAGTGGCAAAAGCAGCAGGGGTGAGGTGGAACTCGCGATTGGATGGAACAGCGATACTAGCATGAACGAAGGGCGCGACCGCAATATTAAACAATAAAGTCTCAGAAGCAGCAGTTTGTGCCCAATTAAACGTTGTCAGATAAGATTCACGTTTTGCAAGTTCTCGAATATTCATCTCATCATCACAAGCCAACCCCACCGTTCTGGGGTCGATTGTTGTCTCTTGCTTACTATCGAATGTGAGCTTAGAGATCGAATCGGCAATATCTGTAGTGGCAAATTGTCCTAGAGGTTGGTTCCTCATGGGAGTAACTGGTTCAATCGCCAAAGGTCTAGACATTCCGAAAAGTTTTGCTATGTCTGCTGTAGTTTGAGCAGCCATTTGCGTGGCTAACGCATAGGGTCCAATATAAGGTAATTTGGACAATTTGCCTGCTGCCTTTGCAAGAGTCGCAGCAGGGCGTGAAACAATGCCTGTCCCATACTCGTCTTTTCCAGACTGAGGTACCATAGAGGCAGCATTGACACTGGTGGGAACTGAAAGTAAAACATCAGTGGCCCACACGAAAATCGAGATAGATAGATTCTCTGCAGCACCGTTCACGTGAGCCAAGCCATTAACCTGTCTCAAGGTGATATCCCCCAACTGGGACCATTCACCAAGAGTAACATCTAAAGCATTGTGGGGCCAAAAATAAGGCAACTCCAATATACCACCCTGTGAAGTACAAGGGTTGATGTAAATATGTGGTCTTTGACTAGCAGCCACAAGATCGATTGGAAACGGTAATCTGTTTCGAGTAAAAGAATCCTGTGTATGCAAGGGGTTGTAGGACGCTATCGCGCGACCATAGTAGAAAGGGTTACCATTGATGACGAACTTAACTTTCAAGTTACATCTCATATTACGATAATTTGTTATCCTGTTCACCACTCGTTTATTAGAGAAATATAGTGACCAAGGATTAAAATTATGAAATAAGACGGAGCCAGGTGTCCACAAATAAGTAGCCACCTTGATTGGGCGTTCGAAAAAATTGCCAATCTCGGCATCTGAAGAATCAGTTATATAAAAAGAGTCATCTTTGGAGTGACGGGTCGACATTTCGTAGTCTGCCGACTCATCACAGAAGGTCATTAGTTGTTCTGTGACCTCCACTGGGGCCACTCCCTCACTGGTTAAATTTCCAGATTGGGGGGAAAATTGCGAGAAATCCATCTCTACGGGTTCAGAACCCGTGAATTGCGAAGTGATCAAATTAGCCTTGATCGAGCTATTCTTAAAAGTATTAGAAAGTCGTTATTTTTAACCACTGTTGTCGCTGACTCACGTGACAACAGTATAGTAAGATCGTGTGAAATAGTCATAATTCGAGTGAAGCGTGAAACTGTTGACTAAACAGCTCCCCGTAATCAATCACTCTAGGAATACTTTCCCAATTCGTTGGCTACCCTTGTGTCGTAATCGACACTTAGGCCAGGGCACATGTGTGATATGCCAGCAGACAGAGCCACCTGCTGCATTTGTTTTAGACGGAGTTCAAACACTTCACGTCCATGGAAAAACCATTCTCGTAATGCTCCATCAATATTACTGCCCGAGATCATTTGGGGAGTGACGACTTTGGAAGCCATCTGAGCATGGAGAGTTTTCCATAATGAACTTTCATCGAGTTTGCCGACTCGATACCCAAGTTCAGGGTGAAGATAACTTTTCCTCTTCAAGAAATCCGCATCGTCCATAGTCATGAACTGAGTAGGAACATCTGTTTTGTTGGGCATTGTGAATTTCATATCGTGTTCCCTAAGGAACTGAGCAAAAGTGATATGATCAAAATTTTCACATTCTTTTCTGACACAACTAATAGCATCATCTCCATATGTCATCAATCTGACATTGTTGCGAAAAGAGCAAACAGGTAATTGGGTCAATTCGAAGTACCCACTTCGGAACCATAAACTATTCATGATACAATTAACATAAACAGTCAGGTTGTTCCCTGAAGGATTGGAACCAAAAAACATCATTAAGTCTCCGTTCCAAGTTTGCACAGAATAAGTAATATCTGTAGCAATTCCTTCCATGATGCTCATCTGATCATCATTATATCCAGCTTTTCTAGCCAGAATGATCAAGATTTTAAACGCAGC
>megahit_118100_866
AAACTTAACTGAAGTTTTCAAAATTACCTAATTAAATAACCAAACCTTAAGTGATGTAGTAATGAGGATCTAAGTTCACTATTGGAGTCGCTTTGGCTGGCCGTGGTACTAGGAAGTTTGCTAGGTGGTCTATTCGATTTAAGATATAGAAATCTGTAATCGTAACCTAGCCGAATGTTTTTCATGAGATCAGGAAAAGCCATTGCAAAAATGTTAGATCCATTTTTACCGTTAAGAAGAATTGAGGCTGTTCTGGCTACTTCACGATCATATTTATCAAGATCCTTTCTAAATTCAGAGTGCCAAATGCTTTGATTGATACATAACTTAATATCGATATGCCTTTCAAAATTTATCCATTTGAAACCAAGATAAGAAAGACTTGATCCTTTGTTATTAAAAATCTCAGTTTTCTCTTTTGAAACAGTCAATTTAAAAATCTTTTTATAATTTCTAAAAAGAATTTTTGGATTATGATTGTAAACAAAGATATTATCATCTGAACATACTTGAGCTCTTTCGAGTGTTCCTGGTGCAAGATATTCAATAATAATTGCATGGCAAAGTGTGCCAATAAGATTTGTAAAACCAGAACCGGATGGTATTCCATTAATCTTTAAATAGACTTGGGGACTATCGGAGCCAATTTTAGAGACCACAGTAGATGTGATAAAGTAGCAAGTTACGAAGTGAAACATTCTCCGTTGCATGTATGTAAAACTAAGGTTCGATCTTAGAATTGCGAAACTAAGCAGTATAACTTCTCTAACCATGTTTTGGTCGAATGACTCGATGTCTAAAGAAATAATGTTGTTTTTACCTTCAAAGGTATTACGAAGAATTTTTCCTATTTGTCCTCCGTTTCT
>megahit_35305_1842
GTAGCCATCGGCATCAACGTTTGGAGTTCTGAGTGGCATCATCTTGCTTTACATCTGGTTTCCAATTCTCCCCACATCATAGATGGTGACTTTACCAACTATGATGGCACTCTTATGGATCAACTCATGTGGTCTGTGTTCAGGATCTTCAACTCTTTCTACGACGATGAACACTCCACCCTTCGCTATAATCTATGGCATGCAGCCTGTTATGCTACTCGGTATAACCAAGGCCAAGTCTATCAGTGTACCCATTCCCTCCCTTCAGGTTTTCCCGCTACTGCCGAAGCAAACTCTGTCTATGAACTTATTCTTTTCCGTTGTGCTTTCATCAAATTGGCAATCGAGCATGGTCACCCAGATCTTGCGAACATGCAATCTTTCAACGAACTCGTCCGAATCGTCACCTATGGCGATGATAACCTTCTCTCTATCAGTCCCCTCATCATTGATTGGTATAACATGCACACACTTGTGAAATGCATGGCGACCTTTGGCATGATTTACACCACTGCCCAGAAAACCACGGATTACCAACGATCCCGCTCGATTGACGATGTCTCTTTCCTTAAGAGATATTTCAAGCGAGTTGAAACTGGTTATGGTACGCTTCCAATCTACACCTGTCCTGCCCCTCTTGAAACACGACTCGATATCCTCAATTGGACCAAGCTGAGAAAACTTGGTTCCCTCCCCGAGGAGGCCGATGCCGTCACTACAGTTCTTCAAGAACTCTCAGTGCACGGTAAGGAAATTTACGATCGAGAATCCCGTCGCGTTGTCAAGGCTGCCATAGACTGCGGTATAACTGGTTTTATACAGCTCAGTCTTATGGATTACTTGACTAAGATCATGACAGGTGACCTTCCCCGTTCCCAATTCCCCCTTCTTATAAACTTTGTACCCCAACGATGTGATCTTGCTACGGAACGACAAAATTCTGACGTCTCTAAGTTCCCAAGTAGTGCTATTGTTGGAAGATGCGTGGCTATTCAGCCTTATACCCTAGGATCGCATGAGGCAGCCCCTCAAAATCCAAGGGACCGTCAGTCGGACGAGTAGCTTGAGCGAGCTCTTGTCTTAAACACCCCGCTTACTGAACAAAACTTCAACGCAACCCCTGATGTCTTACTCCAAACGACCCCGAACGTCTCCGACACCATCACTCTTCGTGATGATGGTACTTCCGCTAAAGATGAATACTCTATGTCTTCCCGCGATCTTCCTTCCCAACTCTATGACGACATTGGCGAATCCCAGACCCATTCCATTTCCGATTTCCTTTCTCGCTATGTCATCGTCTCCCAAGGTACGTGGGACTCTGCCCGTACTCGTGGCTCTGTCCTTCAGAACCTCGTCTTCCCTAAACAGCTCTTCAATTCTGGCGCCTATTCTGTTACCCAAAACATCAACAAGCTTGAAGGTTTTGTCGGTCTTAAAGCGAAAGTACGTGTTCGTATCGAGATCAATTCCCAACCCTTCCAAGCTGGTGCCCTTATGCTTCATTACGTCCCATACTCTGAATACATGGAATCCCACTCCCAATGGTATTCTTCCGCCACCACTACAAACACTACCGCTGCTTCCGGATGCCCTCACGTTGTTATGAATCTTGCCAATACCACTTCTATGGAATTTTGCACCCCCTACATTTCCCCTTACCTATTCTTCAATCTTCCGACTGGACAAGGCTCTTTTGGTAATGTAGTCGTCTCTGTTCTCTCCCCCATATCATCGGTAACCGCTTCCTCCGTTTCTTACACTGTTTGGGCTAAATTCGAAGACATCGATGTTCGCTTCCCCACCGATGCGCCCCTCACCACCAACTTCGCCCAGATCGGT
>megahit_59519_1325
CTACGATCCGACTTAATGGATCAAATGTCGAATGCTGCTATATTTTCTAACATTTTGATTGGAATTTCTGTTCTAAAATGCGGGAAGAGTGTGTATGATTATTTAACTCGGGATAGGAGAACTGCCAGGAAGTTGATTGCAAAAGCACAGATAGAGGTTGATAAGGTCATGGTTGAATTGAATTGTGTCAATGATGATGAAATAGATGATGTTACAACCCTCGTCAGTGCCAATGTGATTGATAGTGTGGACAATGTGATTGTTGCAAAAAGGAAAGTTCGAAGCAAAGCTCCATTCCGGGCTTATTTGATTAAGGTTGGCAAGGCAAAATTTGGAAGGCTCCGACATAGTTCGGCCAATGTATTGTGTGTTCGCAAGTTTCTTTATGATACTTGCATTGCGCATGGTGTTTTGGCTAGACACATTGTTGAGAATGTAGACATCGCCACAGAATTGGTATTTATACCAACTGCTGCAGAGTTAACAAAATTGGCTGTAAAACACACTAAGACTGTAAAAACTGTTAAAAATGTTGAGTCCATTTTGGGACTTGATGTTGATAACAATTGATGGGGCCCAGAAGCGCTGGAGGGGATCGACACTGTTCCTGGTGTTTATCCCGGTGTTTCTCCAGTTAGAACTTCAGGGACCGAAAGACGTCGCAAATACTTAACTATGGGTCAGTACATTTGCGATGATATTATAACGACCCATAACAACTCACTTGCTAACCTGATCCGCGGGGTTGGTGAGAGAGTGCTGTATACAGATAAGAAACTAACTGTTCCTACAAAACCAGTTAGTGGCATTTTTACAGCAAGGTGTGGAATTCACATGCAGACTGTGGCTCGTAGATTGGGACGGCAATCCCCTGTGACTAGACATGAATTTGTCGAGTACTATAAGGGACGACGACGAACCTTGTATCAACGAGCTGTAGATGGGTTGGTGTTAAAACCAATTCATGTTCGCGATTCCTACCTAAGCACGTTCATTAAAGCTGAGAAAACCAATATAAGCCTTAAACCTGATCCGGCTCCCAGGGTTATTCAACCCCGGAATCCAAGGTATAATGTTGAAGTTGGTAAGTATCTGCTGCCATTGGAACATAAAGTTTATGATGCAATAGACGATATGTTTGGCGCGCCTACCGTAATGAGCAAATACAATTCTAAACAACAGGCAGAGATTATTGTGGACAAATGGAATTCATTCGTTAAACCGGTTTGTATCGGTCTCGACGCTTCTCGTTTTGATCAACATGTTAGTGTGCAAGCGCTAAAATTTGAACATTCTTTTTATAACCAGCTTTTCAACTCGAAAGA
>megahit_35666_1830
CTGTCTCTGTTGATGAAAAGTGTGCCAGAGGTTTTCTTGATCACTGTATCCTTCTGGATACATCAGCCTCACCACATCCTCAGCCTTTGCGTTAAACGGGAAACCCAGTCGGGAGTACATGAATACTCCTGGTTTCACCAAGTCTTTAAACATCGGCGGGGGAAGCAGGTTGACTGAAAATCTGTCGTGGATCAAGGTCCTCAGAGCTCTCTTCTCATGTTTGCCAAGGGGTTCTTTCCGGTACTCATCAAGTACCATGTCCCACCAACACATCTGGTCCTCCAGAATGTCTGCAAAGGGTCTGATTCTTGGATCTTTTTTGTATGCTGTCCAAGGCCACTTGCTCACTACGTACTGTAGTTCTTCAAAGTTGTTTTTCCCATCAGGGTTGAATCCTTCAACTCCATCATGGATCAAATTGGCTGTTGCCACTAAAAGATCCCTGGAGTCCATTCGGACTATTCCCTTGTGGATTCTGTTATCAACTTTGCGAACTTTTTGATTCACATAGTGAGGTGGTGTATATTCAAGGATGGACGTGCCGTAAACGACATGGTCCAAAACTCTCAAATCAGACTCCAAATCAGGCAATGTTAGGAGCTGTGTTCCAGATGCTGCAAATCCAAAGGCAAATTTCATTCTTGCCTGTGCGATTTTTCCTGTTCTGAAAGCATATCCATGCTCTTGCAGAATGTGATTGTAGTAATCATTATCCCATAAATGATCTCCATAGCCACAGATGTCTTCATAGCCATTTATCATGGACTCTCTGACCTCCGCTGGTGTTTGTATCGGTATTTGTACCGCTGACACCTTTGGAAATGTCACAGCGCCCAGAAAATGGCTTCCTGGTGTGACTCTTTTTGGCTTTAGAGATTTCACGTGGTTCACAAAGAACACTGGTGCTGGGTACCATTCTGCAAGTTCATTCCAATCTGCATGGAATCCTTCCATGCATCCTAGCAAAACAGAAATCTCTCTCACTTTCTGGAATGCCTCGAGATCACAAGCCTGATGACAAAAAGTCAATGCAGCTCTGACAACATCAATTACTTCTGTAGTACTTCTTTTGTAGTACAGCATACTGAGCATTGAGCTCTCATCCAATGAAGGATAGTAAAATTTGTAGTTGTCAACTGGGAAGCTGCAAAACTTCCGTTTCAGGTATGTGACCTCAGACAAAGGGGCGACTTTTGGTTTTTTACCTTTGACGTCGCCAGACAAAGTGAAGCCCAATTCTGCATAGGCTTCTGTGAAAAGGACTGCATCTGAAGCCTTTTCTACCTTGGAGATTCCATCATCTCCATTTATCAAACTCTTCTGTTCAGGAATTTCATACAATGTCTTTATCATTGGTGTCCCTGCCAAGTACTTCTTGGTATAACAGTAGAAGATCATGATGGTGTGCCACAATGAATATAATTCTGTGGTGGCAAACTGTCCACTCTTTAATCCTCCAACTGAAATCCAATTAGTCCTGCCAAGGACACAATGGCTATAAACCATTCTTTCAAAAAGCATGTATCTAACCTGTTTCTGTTGTGGAGTGTCATCTTCATAAAAAAATGCTATGACGTCTCTCACAATTTCATGAACAAAAGGGGCCAATGAAGTATCCCATCCACTAACATCGGCTGACAAAATGTTTTCCTCTCCAAGGTAGTGGGCAATTGAATCCCACTCTTGCACTGGATCAATACCAATAGTATGATGTCCTCCAATGCCAAGGGCTCTGAACTTAGCTACAAAGTCTCCAATGTACTTCTTTCTCAGTGCCCAATCTGTCAGGTCTATGTTGAAAAAATACCTGATCTTTCCCTCATCTGTCTT
>megahit_32251_1949
ACGCACTGCCATCTAATGAGGAACCCTTAATCACAAAAACTGGAGAAATTATTAGTACAGAGATGCGCACTTCTGATGGAGATCTTACCGTCATATATGTGCGAAACCAAAATTTGCCCAGAAAATCTGTTTTGAAATATATTTTTAAAAATGCATTTGACCTTTGGAAAACTGATAATTGCTATTCCTTATCAGCTAGCCCAAATTTGATTATATCAAATTTATCCCCTTCTTTTTCATGGTGTGCTGCAGAGAATGTTGAGGGACGCATGACAATAAGATCATTGTGTGCTTCTTTCAATGGTATGTGTGGTTCGCCTTTGATTCGTTTGGGTAAAGATGGTACTCATATTTTGGGTATGCATGCAGCTGGCGTTGCTGGCGTAACTGGTTTCGCTGAGATTATCACCATGACAAGACTCATTCCAATGTTTGAGCGTGCAAAAAATGGATTACAGGCCGATCAACAAGGCGAGGTTCTTGCAATCACTAGTGCTGATTTGCCTGTTCATTTAGTTAGAAGAACTAGACTGCATCCGTCCCCTGCTTATGGAGCTTTTCAGGTAAAGAAAGAACCAGCAGTTCTTAGTATGCATGATCGCCGTTTGAAAGTTGATCCTTCAGTGATAGAAGATTTGCCCTATGCAAAAATTAGAAATAATAAACCATTACCTTTAGAATCTAGAACTGCATTGTTATTTTGGCATCAAAAGTGGTCTGATCTTCCAGATGAAAAATTCACCCCTTTAACTTTAGATCAGGCTTTAAATGGATACATGAATCTTGAACCAATAGACCCGTCCCAGTCTGTTGGTTTTCCACACAATACAAAGGGACGTACTAGAAGTCATTTCATCTACAGAGATGAGAATGACAGAATACAACCAAAGCAATCCCTTCATGATGAAATTGATAAGTTTTGGAACAATCCAGAGGAATTCAAATTTTCCACATTTTTTAAGGACGAATTGCGCACTCTCGACAAAGTAGCTGCTGGCAGTACTAGAGTCGTTGAGTGTTGCCCATTTGCGCCTTTGATTTGTTTTAGAATAATATTTGGTCGGTTTTATTCATTTATGCACTCAGCCCCAGGAGTATCAACTGGGTCAGCCGTTGGATGTAATCCTGACACCCATTGGACAATGTTTTATCATAATTTTTCAGGATACGAAGTAGTTCATGATATTGATTATAAAGGATTCGATGGATCAATATCAGCTGATGCAATTGACATGTTAGAGGAGGCCTCTACCATGTTTTCCACTGACTATCGTGCAGCAACTCTATTCCACTGGATGCGTGAAACCACGCGTGTCTATGGATGTAGGGAGTTGCGCGTGTCAGGAACCATGCCATCAGGCATGTCTGGAACGTCAATTTGGAATTCAGTTATAAACAACGTTTTGGTACTTAGTACCTTACTTCAACACCCAACATTTTCCCTCCTCGATGATGACTGGGACTTACTCACTTATGGTGATGATGTTCTTGTTGCCACCGACCCCAAAATACCATTTCACTGGATTCGTGATCGTCTAAACGATTACGGGATGCACGCTACTCGTGCTGATAAATCAACTTCAACATCTGAGACAGATATTGGTGGTGTGATGTTTCTCAAAAGACATTTCCGTCCACACCCTTACTTAGTTGGTTTGTGTCTCCCTGTCATTGAACGTGACACATTAGAACAGTCTATTATGTGGGAAAGAGATGGAAATATACAAGAGACCTTGTGCTCACTTGAGCGCTTGGCTTGGCAGCATGGCTACACCTACTTTGAGTGGTGGCAGAGCCAGATCAAAAAGGCTGTCAAAGAAAGTGGATGCAGAATGCCAAAATTTACATCATGGAATCTGCTTCATGCACAGTGGCAAAAGGATGTCACTGGAAGCGTGGTCATAGACTATCGCTTTGGATAATTTCCTTAATCAACAAACAACACTGGC
>megahit_23235_2360
GATATAGTTTCGGCGATACCTAGGATGTCGGCGGTTGGATCATGGAGAAAATCAAGGTCTTCAACCTGTTGTTGGTTGAGCCTCTCTGTGGTTGCTATCCAATGTCTGAATTCCAATGTCAAATTGGCGACTGAGCGCGCCCGTACTTGCAAAATCTTGAGATTTGTTGATAACTGGACGAAGAACAGCACGGGGGCATTGAAATGGGCGAGGAGGTTGTGGAGTGCGTGGACTGCCACCCCCAAGCCTGGCAAGAAGAGGTTAGCCACCATCATGCCAGAGTGAGCTACAAAACGTGAAAAGAAGTCTACGACGTGAATGCCGTAAACAGTGTTTGACTCAATCAGTGCCATGATGGTGGGTGCTATGAAGGCGATAGGAATCGCAATAGCAGTTGGACAAAGGAGGAAGGCCACCACTGCGATGGCCCACTTGAGACCCTCTTCGGTGGCAGCCGCCCAAAGGCTTTGGCCAATCGACGACCACAACGTAGTTGGACGACTGTTGGAAGCAAGGAGAGCGGTCACGTTAGATCGGTCAAAAACCGCGTGACTGGCTGAGGCTACTAGACCCTGTCTGCTTCCATCAGAAGTTGTGGTGTCGGCAAGGAACATCTTCCTGAACAAGGGATGTCGATATTCATGGTGAAGTTCCATGTTGCTTACCTCTTCAATGCAATCGAGGATGTCTTCGGTCGAGCAATCATAGGCCGAAGCCATGAACACAAGGGTTTCCTCGTCCCACATGTGTTGAGTTTCGCAAATGGTGTGTATGCGACGTGATTGCGCGGTATGAATGGCCTTTTTGTCTGATAGCAGGAAGAGAAGTCGAAGACACGCTTCTCTGACAATGGGCACGTGGGCGTCGCAAGTTAGACGCCCTATACAATCACCTTTTAGCACTCCCAAGCGCTTGGAGGCTTTGACCTTGGCGGAAATCCAACCCAAACGGGGTAGAATTCGGCCTGGCAAAACCCCTGGCACTAGTTCGTTGCCAATGGGGTAGAAAAGTTTTCTGAGAAAAACGCCGTTTTCAGTAGAGTTGGACTCTACTTTCTCGACGCGCCCTAGCATGGCACCAAAGAAACCCAGCTTGCTGACTGGGAAAGGTTGGTCACTGGCAATCCTGAGGTCGTCGCCGCTTGCCAAAACTTTGCCGGCTAGTCCCGCCTGTTGTAGGTAGAACAATCCTTCGCGGATTCGGAGCAATGAATTGGTTAAAGTAGTATCGGCTCGACCTGAGGCCATGGGGGCCCAGCCTGCTTCAAACGCACTAATGGGGAGTTGATACTTCACTCCATGCGCGAAGAGGCTTCCTCGGATCTTGAGAGATTTTGTGAGGCAGTGGACCCCAAAAGAGGGATCACCGCCCACGAGTTGTTTGTAGATCTCATAGACCATGAGGACAGCGGGTAATCTCGTTGTTGCATCATAAGTGTCACCATCAGCATCAAAGGTGTAAAGACCCTTGAAGTTGCTATCTTTTTGCCAGCGCCCAATTTGCTCATTGGTCATCATCGACCCTAGAGCTATAGGCGCATCCGCTTGGGATAGCACGGGCTTGAGAGCACGATAAACACTCTTTACTAGCCTGGCTGTGATGAGACTGAAACCTAAGCTGAAACCCTGAATTAGACGCGTATTGATGCTTGTCTTATTCTTCAGCTCTTCCCATTTGGCGAATGCCCTAGTCTTTGTGTCGAAGAAAGACGCCTCTTGTCCTTCTATTTCTGGGAGGAGCTCGTAGGCGCTTTTCTTCAATGCTGCCGACCAATCCATTGACTCGACGGTTTCAACGTAGCTCAACATCTCGAAAGGTAAACCGTGGGTTGCCATCATGGTGGCCAAGGTTTTGGCCAACAATTCGGAAGACGATTGCTCATGTTGAAGTGAAACGTTCATTTCCTTATAATCGCAGATAAAACGAGTCTGAAGAGCGTTGATTGAGTTGTGGGGGCATGTGCGCGAAACTTGGGGTTCGTATTCGGGGAGAGTGGGGCCAACGCACTTAAAAGCTAGTCTTTCTGTGCAAGCTCCCAAACGGTCCATAATGATGCTGTCCATCTTGACTTGATAGGTAATTTTCTTGGAATTTAAGTGTTCGGCACAAATGTCAAAAGCCTCCGCTCCAACCTGAAGGGTGTAAAAATCAGATTGGAGTATGCTGTTGAGTAATGTGGAAATTTTAGGATATTCCAAGGGATCATCGATTAACGTAGCCAAATACGCATCTAGCGCGCCCAACCTATTAAGGCGCTCGAGAATCAGGCCCAGCGTTCTCGTACTCGCTGATTGCTTCATCTTGGCCACAATGTCGTTGACGTACATCATTGGTACGTATTGAAAATCGTTGTGCGTGAC
>megahit_55270_1388
CGTAAAGAATTGAAAGACTTGTTAAATTGGCAGTTAGTCAATACTGTGTTTGCAAGATCCGGTGCTGGCAAGTTCAAATATGTAAAGAAAGGATCAAGAATGAGTGGTGACATGAATACCTCTTTGGGAAACAAATTCTTAATGTGTCTTATGGCCATGAGCTATATCAAGACTAAAAAGTTTAGAATGTCTTTTGTTAACAACGGTGACGATTGTTTGTTGATTTTAGAAGCTAAAAATCTTAATAACATTTCCGATCTTCAACCATTTTTCAAAGATTTCGGGTTTAAAATAGTTTGTGAACCTCCAGTCTATGAAATTGAACACATTGAGTTTTGTCAATGTAAGCCGTTATTCTGTAACGGAATTTGGAGAATGGTTAGAAATGTAAAAACATGTTTATTGAAAGATGTGACTGCTGTCAATTTGGGTCATGATATCGACATGTTTAAAGCTTGGTTATTTGATGTTGCAGGGTGTGGGAAGACGTTTGCTGGTGATGTTCCCGTTTTGGGTGAGTTTTATAGAATGCTTGCTCGATTTGGAAAAGATGGAAACTATCACGACAAAGATGCTCAATTTAAGTGTTATCGAACACTCAGCAAGGGCCTTCACATACCGTTTGAAACACCGGATGACCAGGGAAGATTTAGCTTTTGGAAACAGACAGGCTTAAGTCCAGATGCACAAATTTTGCTTGAAAATTATTTTTCAACTAGCATTTGGGGCGGTGATAAACGCCAATTTATCGAAAACTATTCTCATTTAATTAAAAATGGCTCGTAAACGTGCAAATTCTACTAAAACTATTGCTAATGTTGTTGCTACTCGTTCTAATCGTGGTATGCGTCAAAGTATTAGCGGTCGTCTTGGTAATTCTACTGTCTTGAAAGGAATTGAATTATTAACACCTCTTACTGTCACAGGAACTGCTTCTGCTGTCACTACTTATTACCCGCTTATTGCTGGTACTACCAGTGGCAGGGCAGTTTATACATTCATCAATGTTGCCAAGAATTTTGCTAAATTCATATACCAACCTGGCACTCACTATAGGTATCAACCTAATTGTGGGTTAAATACTGCTGGCACAGTCTATGTGGCTTACATTGATAATCCAGAGATTATAAAAGATTTTGCTGCTGCTTCTGGGAATGTCAGACTTGACATTGTCAAAGGTACAGCAAACATGAAAAGTTACCCTCTGTGGCAAGAATTTACAGTTAATATTGGACCTCCTCGAATTAAACAATTTTCAACTGATGTTACGACTGATTTTACTAATGCAGACACAATGAACCGTGTATGCCAAGGTGCTTTCATTGTTGCAGTTGAGAGTGTTTCACAGACAGCAGATACGACTTATGGTCGATCCGCAATACAATAA
>megahit_63241_1276
GGTGATGACTGTGTGATTTTCATGGAAAGAGAAGATTACACACGATTCGTTGCAGGTTTTGATGAGTGGTTTCTTGAACTTGGGTTCAGAATGGTGGTTGAGCCACCAGTTTATGAACTGAGTCGTGTTGAGTTTTGCCAAATGAGGTTGATCAACACAGTTCGCGGACCAATAATGGTCAGGAACTTTGAAACAGCTCGCGAGAAGGATTCATGTTCTTTTCTACCGTTGTCAAATGAAGGTGAAGTGAGGAAATGGCTATGGGCTGTAGGTGAATGTGGGTTAGCATTAACAGGTGGAGTGCCCGTGTTTCAATCATTTTATAAATGGTATATGAGACATGGTGTTAAGTCACGTGTGAAGGACAGTGTCCAAATGCAAAGCGGTGCCATGTTTTTGGCAATGAGATTGAGTAGTGTTGAGCGCGAGATAAGCGCCACTGCTCGTGATGATTTCATGGTTGCTTGGGGCGTCACACCCGATGAGCAAACCGCGTTGGAAGAATATTATGACAATTTGGATTATGTTCATTCAACAACCCACGTTGATAAATTTGAAGAGGTGCAAGGAGCCCCTTTTTAAATGTTACACTATGGCAATTGGTGCGGACCAGGATGGTCAAACGGCCAGAGCCGTAACTCTGTGCGCGGTACTGCTCCCCCTGTCGATGAGTTTGATGAAACCTGCCGACAACATGATTTCGCTTACGCAGACTCTGCTGATCTGCGTGGTGCTGACATGTTGTTTGCACGATCAAACTTTGGTAAGGGGGTTACGCGCACGATTGCGGCAATGGCGGTTGGCCTTCAAGGTCTCACTAGGCCCACTGATAAATTCCACCCTCAAAATTTTCAGAAAATGACCAATACCCAAGACAAAGCACAGCCACGAGGTTCCAAATCAGGGAACTTACGTGGCTCCAATATTCCCCCAGCAGAATCAAAAGCTGGGATTACACGGTCGATGGCGCCTACATCGATCGGTACAACAATTAGGGCATCTAAACCAACCATGAAACGTACGTCAGATTCTTGTACTATGTCAGGTCGGGACTTCCTAGGAACCGTTGAAGGAACCGGAGTCTCCACCTTTGGACTAGGTAAGTCTGCACTGCTGTCGCCTGCATATTTCACATCTACCTTCTTGGGCAATATTGCCAGATCTTATGAGAAATATCGTTGGAATTCTTTACGTATTCACTACGTTCCTAAAGTCTCTACTACAGTGACAGGACAGATTGTGATGTGTAGTCAAAGAAGTGTGTCAGAACCTGGGC
>megahit_37266_1783
GACTTCCGCACCCGTTCTCCACGACTTCCTCACCAAAGCCGCGGGGGAGCCGCCTGAGACTTACACTCCAAATATGGCCTCTCACTACACAATAGTGACGCCGAACGCCACCGTTAGTGACGTAGCAGAAGACGGCAAAACTTATGCCCGTAGCTACGCACCAGCGCCGTTAGGTGTAGATGCAGTGTTTCCAGTCCTCAGCACGGAGAACGCGAAAGCAGCAATCGAGGGTAGAGTGACGAAACCTCAGAAGGTCGCGAAAGCGGCCTCTGAGGTGATGGCAGTTTACATTGAGTACGCGTCTGAATTCGTGGACCTCATTGTAGCCAAAGAGGCAGGCAAAGGAGTGCCAATGACTACTGATGAAGTCATTGAGCGCCAAAGCCGCCCGTCACAACGCCTGAGATCTCAAGCAAGAGACATGGACCAGAGAGAACCCTTCCGCGTGAGCGCCTTCAACAAGCGTGAAGCGTACAACACCGCGAGTGACCCACGCATAATTTCGTCTTGCCCAACTATGCACACGTTGGAGCTGTCGAGTTATACGCTGGCTATGAAGGACAACCTCTTGAAGACGTTACCATTCTACGTACCTGGCGCAACTCCGACTGAGATTGCGAACAGGCTGCAGGATCTCGCTCGCGCGTATCCTGTACTTGTAGAGACAGACTTCTCACGGTTCGACGGCCACATCAACGAGTTTCTTAGGAGACGCGTTGAGTTCGCCGTGTACTTGCGCTACTTCCGCCCCGAATACCGCTCGGCATTAAGCAAACTGCTGAATGCCGAGTGTAATCCAAAGGCTCGCCTTGGAGACTTACGTTATGAGCCTGGCTGCAGCCGACTCAGTGGATCACCACTAACCACTGACGGCAACACTTTGATCAATGCGTTTGCACAATACTGCATACAACGCAAGAATGGCCACTCCGTGAGCCAGTCGTACGATCAAATCGGACTAATCTGTGGAGATGATGCTGTCGTGCCCGAGTGCGGGATCACGGCAGAATCACGGACGAAGATCACTATGAAGCTCGGACTGCCCATGAAAGTTGCGCGAATCGCACGACGGGGGCAGCCGATCGGCTTCTTGTCAAGGATATTCTTGGACCTTTGGACTACACCCGATTCCATACAGTCACCACTGAGAGCGCTGCTCAAAATCCACACCACTGTGGACGTGGTTTCTGATCTAATGGACGCTGGGATAGCCAAGGCTTCCGGTTACAGAGTGACAGACGACAAAACACCCATCATTGGCAATTGGGTGCGATGCTACTTGAAACTTGCCGATCAAACTGGTGACGCGCTCCCTACCCGTGACGTCCCGTACTACTCACTAGAGGAGTTCCGGGACGGGCCATGGCCACAGGGCAGTGTTGCTAGCTTTGTTGACGTCGTTGCCAACGACTTAGGCATAACAACTGGCGAAGTCGCAGACTACTGTGCCGCGCTCGACTCCTACGAGGGAGAGATCGACGCGATGCCCCAACTGTCTTTACCAACCCAGACAGCCAAGCTTACAGCTGTGGTGGATGGAGAAATCCACCAATCGGGCTCGTCTTCGGACTCAAACGTAGATCAAAGTTCCAACGCAGAAACCTTGACAAAACCAAATAGTGATGGCAAACCCAGCACTCCAAACATCGTACCACCAGGCGCGAGCGCGGTCACATCTGAACCAGGGAAACCTGGCAAGGATGCAGATGGCGTACAACCTGGATACGGTGTGTCTGGAGATAGCAAGCGAGGAGCTGACCTCCCCAACATCCCTGAAGCAGCA
>megahit_42536_1640
AAGCTACAAATTCTAGATCTATTCCTATTAATCGTGAGATGTTAGAGTTGGCAATTGAATCTTTAGATAAATCAACGAAGACGAAATCATTAATTTCTCAATCAATTATTGGATTGGAGTATGATAAAGTGGCGTTTGAAACTAATGCGACTATAGATATTGTAGGCACTTTACCTAAATATCTTATACCTCGTGCTGGTTTAAATACTACTCTTATTAAAACTCCAATATTTAATTTGATTGAAGAAACTAATATGATGCCGTGTTTTTTGCGACCATTTAAAGATTCAAATGATAATATTATAAATCCATTGCTTCTTGAAGCTAGTAAAATGGCTCATGAAGCAATTCATTTTGATATTGATATTATAGATCTTGCTGTAAAATCTTTATCTAAACGAATAAATCTTCCTAAAACTTCTTATAATCAATTTGGACGACCATCTATTTTGAATGATACCGAAACTATCAATGGTAGAATCGGTGATCAATATATAAAGCGTTTGAATCTCCACACGTCATGTGGATATCCATGGTCTTTATTTTCAAAAAATGGTAAGAAAGAATTGTTTAAAGAAGTTGAGAAAGATATATTTGTTATGAATGAAGAATTACAACAAGCAGTGGATTTTCGTATATCTCAAGCAAAATTAGGAATAATTGTGCCTGCGATATATGTAGATTCACTGAAAGATGAAAAGAAGAAAATCGAAAAGGTAATGGCTGGACGAACTCGTATATTTAGTAACGGTCCTGTTGATTTAACCATTTGCGTCAGAAAGTACATGGCGGAATTTTTGGCACATTGTACGTGTCAACATATTTCGAATGAAATTTCTGTCGGCTTGAATCCGCATTCAAGCAGTTGGGGTGAATTTTATAATAACCTCAAAATAAAAGGTGATCATTGGATTGGTGGTGATTATACGAATTGGGATAAACATTTACCTTACGATCTTTCTATATCTATTTATGAAGTCATTGAAGATTTTTATAGAATGGGTAGTAATTATTCTGAGGAGGATGCATTGGTACGAAAAGTTTTACTTGAAACTACTATGTCTCCTCACAGATTAATTTCTAATACAATCTATAAAGCTCATCAAGGACTTCCTTCTGGAACTCCGTTGACAGCTGTTGGAAATTCTTTAATTAATTCACTTATTTTCCGTGTTCTTTTCTTAGAAATAGGAAAAAATAGCGGAGATAAAGATTATTTTAAGAAATTTCAACAATTTGAAGATCTAATTGGATTTGCTGCATATGGTGATGATCACTTATGCCGTGTGAATAATAGTTGTACATGGTTTAATATGCTTTCTATTAGAGAATGCTTATCAAATCATGGTATGATTTATACTTCGCCCGACAAAAGTGAATTTGAAGAACCATATTTAGCAGATGACAAAATTACGTATCTTAATAGATATTTTGTAGAACGTGACAATTTTGTGTATGCACCTATGGAGTATATACAAATTTGTGAAGTTCTAAATTGGATGAGAAAATCTAGTGATGATATAAGTTCTCTTTCGCAAAATGTTGATTCATTTTATCATGAATTAGCTCATTTTCCGAAAGAGTTCTTTGATCAAAAACAGAAGATTTTGGATACTCAATTATTATTGAAACATGTACCA
>megahit_54048_1408
GCCTTTGTAACATGATTTGCTTCCTCGATTACATGTTTATCTTCATTTAAGAATGCGATCAACGTATCGTCGCCAGAGACAGCTAACTTATAGTCATTTGGTCCAGTAATGCCAAATAGTCTACTTTTCCGCAAAGTATAGTTCAAACAGATCCAATTAATCAATGTCACCATTATAGAAGTCAACGGTGAACCCGATGGCACCCCACGTGTGATTCTATATATGAATCGTTGTTTTATTGCTACATTTTTATATATGAAGCCGGACATGACAAACAAGAATAATTTGTCCATCTTACCGGACTCGGGGAAACATGATCTGAGTAGGCAGAAGGCAGCTACCATTGCATTTTCAATAACTGTTGAATCGAACTTCTTCCAATCTAACTCCAATACGGGAGTACCAGGCTTGACGAAATCACGTATTCTTCTCCAACCACCGTTAGTCGTATCTTGTCCCATATAATTTTCACACTCAGGTACTTCTAGAACTTTACGTTTCATAGCACGGATTATTGGTTGTGCAATAGCACCTGCAATAATTGCATTAGGCGTCTCAGGCATCAATACAATTCTAGACTCAGGTGGTTTACCTTTACTAAAATCTTGTTTTCGCGCCCTACCGCCAACAGACCATAATGACGTATCAGCAATAGCTTTCTTTGAGGTTACTATTTTATCCCATATACTACGTGCAACAATAATTGCTTTCGCATATGCATTTTCTTTTGAACTGCCAAAAAACTTACGGGAATATAAACCAGGATGTGCTTTGGAGTTCATTGTAACAGCATTCAAGATCCATTTTGGAAGTACAAAATTAACTTCAGGAAGTCCGAACAAATGTAACCTATCCACTGAAAAGTCGATCAGGTCATAAGCACTTGGCATGTTTTTACAGGCTGGTGGTTGAGACATCTCACTAAGTAATGACTTGTTAGTGCCCCAACTACCTTCTACTAAAGAATAACGAGAAATATCTAACTTCTTCGACAATGTTTTTGGAACGTGTTTCGAAGTTAGGTAACCGTCATACCAGCCAAGTGGATCTCTAATACTATCTTTCCATGCACCAACAGGAACATCAGTTAATCCAATCCACTTACAACAAGAAGTGTTCCGTAAAGGAAGTTTTCGTTCGTCGGAAGGACTTAGTGCAACATCAGGTCTAAATGGTCTAGGAAGAAAAACAGTACTTTTCTCAATTGTTGGAACTCCCATTATGTTTTTGGGAACATAATTCGTAATTTTCTTCACGTCCGGTGATAAATCGTAATCTTTCGATTCGAAACCATACTCATCTGCAGAAGGCTTCTTCAATAACCATGCTTTCTGCCTCTGCGCAGAAATTTCACGAATGTTTTCTTTGTCTAGTTGGGATGCGTGAAATAGTCTACCCTTCCATGCAT
>megahit_90090_1023
CAAATTTCTCATGTGTCTCATGGCCAAGGCCTATATTATTCAGAAAGGTTTTAGAATTGCATTTGTTAACAATGGTGATGACTGTTTGATGATAACCAGTAAGAAAAACATTGGCAGAATACAAAGTGACCTAGTCACTTATTTTGCTAGTTTTGGTTTCAACATCATTACCGAACCACCTGTCTATGAAATTGAACATATAGAGTTTTGCCAATGCAAACCTCTTAAAGTCAATGACATTTGGCGTATGGTTAGGAATGTCAAGACCTGCTTACTGAAAGATGTAACTTCAGTAAATCTTGGACATGATGTTGCAATGTACCGATCATGGTTGTTCGATGTTGCAGGGTGTGGACAGACATTTGCTGCAGATGTTCCTGTACTTGGAGCTTTCTACAATATGCTGAAGAGATTTGGCGTAGAAGGACAATATCACGATAAAGATTCAAAATTTTCGTGTTACAGGACTCTCAGTAGAAATATGCACATCCCCTTTGACAAACCGGACGACCAAGGAAGGTATTCATTCTGGTTACAATCTGGCATTCATCCTGATGGCCAACTTGAGTTGGAGGATTATTTTAATACTGCCATCTGGGGCGTTGATAACCGCCAAGTTATCGAAAATCGAAATCATATTATTAAGTATGGGACTTAAACGTAACAACAAACAAAACAAAACTGTGGTCAAAACCATCGAACAACAATCTCAACGTCTACCTAGAATGAAAATGCGAGGAAGACTCAACGACAATATCACCGAACTCACTGGAAATCAGTATTTGGATGTCCCAAAAGTTACCATTGGTAATACTTTGGGGTACGCCAAATTGGCTCTGTGTCCCGGCAACAGTGGAGGATTTTCATCCTACCCAGTCGAAACAGTGGCAGCTCGATTCCAGAGTGGATTGTATCTACCTGGCACCAGGTTGGATTATTATCCAGCAGTCGGATTAAACACAAAAGGCACCATGTCTATAGCTTTTATTGATAGTCCTAATTTGATGAAGCAGTTCAGTGCTT
>megahit_78691_1113
GCCTCTATTCCAAGAGCAGCTGTTGTGGAAGATCTGACAAGGCGAGTTCCTGAGAGTGACAAGTATCTGATTGAGATTAGCGTACCAAAGAAAGAAGGTGCCTACATACCAATCACAGATGCTGAGTCAAACAATATTCAGATAAGAACAGCCTACAGACCAACCATGACTTCTGATCAAAGAAAGAATCTCAGAGTCATAGAAGGAGAGGTCATTGATACAAAAGAACCAGCTCTTTTGTTTGCCAGAAATGCCAAAATTCCAGTTCCTTTTGAGAACGTTTGGATCCCTGGAGAAACACTCATGAAGACATTGCCAGTTGCAAAGTTTGATGACCATGTTCTTGAGACAGCAATCCAGCTGTTCAAAGATCATTACAAACCTTTGCTAGGTACTTGTAGAGTGTTGGAAGAACAAGAAGTGGCAGGCTCTTTCAGCTATGCAAAACCACTGGATGAAGTATCTGTTGGTAGGGATTTCATTGAGTCTGATGGTTGCAACTTACAGTCTTCTGCTGGGCACCACTTATCAAAAGTGAAGAAGTGTCGTGTCAAACGCGGAGATTTTATAGTTGTACCTGAAGACGGGTCTGGAAATCATTACACACAGGAATTCAGAAAGGAGGTAGCAAGAGTTGAGGGAGCTCTGTCAATCGGAGTTCATGAACCACATGTCATTGAAATGCATCTCAAAGATGAATTGAGACCAAGATCAAAGACAGATGAGGGAAAGATCAGGTATTTTTTCAACATAGACCTGACAGATTGGGCACTGAGAAAGAAGTACATTGGAGACTTTGTAGCTAAGTTCAGAGCCCTTGGCATTGGAGGACATCATACTATCGGTATTGATCCAGTGCAAGAGTGGGACACAATTGCCCACTACCTTGGAGAAGAAAACATTTTGTCAGCCGATGTTAGTGGATGGGATACTTCATTGGCTCCTTTTGTTCATGAAATTGTGAGGGACGTCATAGCATATTTTTATGAAGATGACACCCCACAACAGAAACAGGTGAGATACATGCTTTTTGAAAGAATGGTCTATAGCCATTGTGTTCTTGGAAGGACTAATTGGATTTCAATTGGAGGATTAAAGAGTGGACAGTTTGCC
>megahit_108623_912
GTGTCCATGCCCTGTGGTATACTGATGAGGTTATCGTCACCGTCCACTATAAACTTGTCTTTGTCTATGTTGTTGACTATACAGAAATAACGACATGCTATCCAACTTATTATAGAATTAAATAAGCCAGTATCCATATCGCCAGATCCTCTGCACCAGTTGAACTCGAATTTTAATCCGTTAAGAGTGTGCCCCTTCTTGAGCATCTTCATGTAGAACAATATTTTCATTGTTTCAAACTCTTTCTCACTCAAAAGTGCGGACCAAATTCCTAATTCGACATCCTCTAACAATTTCTGCCTCTGAGTCGCCTCAAATTTAGAAAAATCACCTTCCATGATCCATGACCCAAAAATCAACTCGGCAAACTGTTTGCCCCTCTCTATAAAATTTTTACCTTTCGAAAATTGCGGTATTTTAACCATGCAATGTTCGAGAGAAGTGGTAAACAAGCCATATATCAAGTTGAATTTCGGGTTTCTTCCCATTATCATTCTAGGTGGTTTCAATTCGTTGTAAATTTCATTCTTCACAAACGCTGTTATTGTTGAGTCTTTCTTGCAGTCAAAACCATAATCAAGTACATCTCGTGCCGCATCATTGTATCTTTTTCTCAACCTGCCTTTCTTTTCGGTCATAAATTCAGCTAATGTTAAGGGTCCTGTCCAGTGTCGTCTCAACTCCACTATCAATTCTTCCAAACATTGTTTGAATATGTTCTCGTCATATATGACGTCATTAGGTGTCTCTTTCAGATAACGATTATGCAACCCGACATCTTCATTGTGTATGCAATTCCTCATAATGTAAATCGGTTGTGACTCTATATCAGGATTCTTAAAGAGATTCGCATACGTTACATCTTTGCATAGACAATGAAATTTGTTTATTTGTGTTTTAGCATTTTTCCAA
>megahit_122802_846
GTATGCCTCTCCATATACTTTTATTATTAGCATCAAAGAATCAACTGAAATGAATCTGCAACAACTCCGACCACCTTCGGATGAAAGAAGTTATCAACTTCCTTATACTCCGAAAGACGCTGTTGGCATCGTTAAGTATGCCCTTAACAAGTTCTGTGATATTTCTCAATATTCAGAAATTGTTCATGGCTTTTTCCGCGCTCCTTCTACAACTGAAGCTCTCATTGAAGACTTCAAACGTTGTGATATTCCCGAGCACGTCGTTATCAAAGATAACACTTATTACGAAGCTTTAAACATCGTTTCCATACTGTTCAAACCACCCCAAACATGTCGTTCTGTACACTTTTGTGACTTACGATATTACCCATGGACCTTGAACACCTCCGTCGAAGCTCCTTTCTCTACAAACCCTGAACTCCGCACTAAAGTCTTAAAAGCTTTTGAAGCAGGTCAACTTGAAACTCCGAAATTAAATTTTCATAATTGTTTCAATCATGTATTTGAATTTTGCCGCCCTATTGTCCACCTAATAAAGGATGGAAAATCTCAAGGCAATAAGTTCCTTTACTGGGCCACCGCTCATGCACGTTCCCACCTGTCCAAAATAGACAGCCCTCCTAAACTAAGGCTCGTTTTTGGTATGCCTAAGCTCATCCTTATGGTCGAACTTATGCTCCTCTGGACTTATTTCAATTTCCTAAGAATTGGTAAAACACCAATCGCCTGGGGATATGAAACACTCAACGGTGGAATGTATAGAATTGCTCTTGAAGCAGCTCAACTTCCGTATAAAATCAATACATGGCTAGCATTAGACTGGTCTCTATTTGATAAATACGCCCC
>megahit_228536_583
ACGACTCACAACAATTCTCTCAACAATTTGATTCGCGGTGTTGGTGAGAGAGTGTTATACACAAATAAGAACCTGGCTACGCCAATTGGCAATGACCCAGGGGTATTTGAAAGAAGATGCAGAGTTTACAAGCGAGCATTAGTTTCGAGGTTGGGTAAGCAATCCCCTGTGAGTAGACAACAATTTGTCGATCACTACAAGGGACGTCGCAGAACTCTATACCAAACAGCTAGTGACGGCTTGGTGTTAAAACCACTCCGTGTTCCGGACTCTCATCTAAGTACGTTTATTAAAGCGGAAAAACTTAACTTTACCATTAAACCAGATCCGGCTCCCAGGGTAATTCAACCTAGGAAGCCTCGGTTCAACGTTGAAGTTGGGAAATATCTGCTTCCCATTGAACATAAAGTTTATGATGCGATTGACGAGTTATTTAAATCGCCTACCATTATGAGCAAATACAATTCTAAACAACAGGCAGAAATTATTGTGGAAAAATGGAATTCATTTGCAGACCCAGTATGTATGGGTTTGGATGCTTCTCGTTTTGATCAACATGTTGGTGTCGAGGCTTTAAAATTTG
>megahit_152918_743
CGCCTGTCATGATCTTAGTCAAGTAATCCATAAGACTGAGCTGTATAAAACCAGTTATACCGCAGTCTATGGCAGCCTTGACAACACGCCGGGATTCTCGGTCGTAGATTTCTTTACCGTGCACTGAGAGTTCTTGGAGAACTGTAGTGACGGCGTCAGCCTCTTCGGGAAGGGAACCAAGTTTTCTCATCTTGGTCCAATTGAGGATATCGAGTCGTGTTTCGAGAGGGGCAGGACAGGTATAGATTGGAAGCAAACCATAACCAGTTTCAACTCGCTTGAAGTATCTCTTAAGGAAAGAGACATCGTCAATCGAGCGGGATCGTTGGTAATCCGTAGTTTTCTGGGCAGTGGTGTAGATCATGCCAAAGGTTGCCATGCATTTCACAAGAGTGTGCATGTTATACCAATCAATGATGAGGGGACTGATAGAGAGAAGGTTATCATCGCCATAGGTGACGATTCGTACGAGTTCGTTGAAAGATTGCATATTCGCAAGATCTGGGTGGCCATGTTCGATCGCCAACTTGATAAAAGCACAACGGAAAAGGATAAGTTCATAGACAGAATTAGCTTCGGCAGTAGCGGGAAAACCTGAAGGGAGGGAATGGGTACACTGATAGACTTGACCTTGGTTATACCGAGTAGCATAACAGGCTGCATGCCATAGATTGTAGCGAAGGGTGGAGTGTTCATCGTCGTAGAAAGAGTTGAAGATCCTGAACACAGACCACATGAGTTGA
>megahit_90064_1023
TAACCTTGTACTTTAGTTGACCATCATCACAATAACCGACACCACGATTGTTGATCTGATACTTAAGCAATCTAGCCAATTCTTTGTCCCCTTGGTACAGCATCTTGTAGAAGCTGTGCTCCCAAGTTAGAATCTCTGCACTACAATGCATGTCAAACTTGGTCGCGTCAGCTCCAACTGCTACCGGGTTATTGAATCGGCTCCATTTGCGCTTGATCACACGACCAAGCTCCTCCACATTTACCCCTTTGGCTACGACGATGTCGTCATCACCGAACACTTTGCCAATTGCTTCATATATGCTATGTTCGATGTGTTTGATGTAACACCCTAGCCCAATGTTGTACACTGGGTGTCGTGGTTGAATACACCGTGGTGCCTTATCTGGATTTACTTTTTCACACTTGACAAATGCAGCACTTACTGCGTGGCAGAGCAATACCCCAGTTTCGTAAAATTCAGTTAGTGCGTTTTCATAAATTGTGCGTTTTCGCCCACGAAACATCTCGACAAAATCCTCTGGAGATAGTTTGGCTGGTTTAAACGCCATTAATTTACGTACGCGGTTTCTGAACCCATTGAGTTTGGAAAATACTACTTGCTGATCAACCACCGGTGGTGGAAGAAAAACATTTCCTACCTTGCAATAGTACATGCGCTCAAGGAGCGCAGCTGCTAGCGTGCGAATATCGGCATTATTAATTTTAAGGACCCTGTCTTCATTCGAAATGCCGATTAAAACGTTAAGAACTCGAGTCCGTGGCTCTGCTTGGCCGTAGCTGATGGTTAAGCCGTTGTGAGTCAATTCTGAAATATGACTCACTCCATCAACTTTGGCTAAGCCTCCTCAGCAGGAATCTGAGAACCACTGTGAGGGACTTAACCCACTCAGAGTGAAATACTCAGACACTCGACGCCAAGCTGCTGGTGAGTTAACCAACCTCTTTGCTTCGATCTCATGACAACTGGGGAGAAAGACCAACTCCACAACCTTTGGCAACAAGGCATTCATGTGGGATGGTC
>megahit_101535_951
GCGCTTTTTTATCATAAGCAGAATAATCACCAGCAAGAACACGGTGTGACCCGTATTCAGCAATATGCTGATGCATTTCATCCCATTCAGGTCCGACAGCATTAATACCAACAGCACACTCCGATAACAGAGGATACATAGATAGAAAACGGGCAACAGGTAAAAAATATTTGCGCGTTACTAATTGTAAAGCCATAGGACCGGAGCTAAAAACTCTGACTTTTTCTTCGCTAGGGTCAGCTTTCCTTTTGGTTACCTCATCTTTCAGGCAACCCTTAAAAATAGGATAACAACGACGACCAGCTAGATATTCATCTTCCATGTGTTTGACCTCATCCCAAAACATTGGGTCCACGTCCATGGGACATGCAGTTTCTGGATGATCTTCCAGAGGGAGAGGGAGGTAGAACTGTTTCTTAGGTCCACTCAATGGGAAACCAAGCGATGTATTTGCCTTCATCGCATCGATAAAACGAACACCATCTTTACCGGAGACATTGTCAACATCGGTGAGAGGAGAAACTTGATCCTTCCAAAAATCAGTGTCAATCTTGATCAACAATGGGGCTAAGTAATCTACTACTGCTTTATCTAACGTAACAGCGGCAACTCCACGACTAGGTGTCGCAGAATCAATAAGATTCTTTCTCCAAATACGCGCCCCCAGAGAAAATTTAGGAGGACCATACACATTGGGGACACCACAAATCTCTTCAACCATAGATGAGATAGGGGAAGCGGAAACAGTGGAATGCATGACAGTTCGTGCGGGGGTTGAACCCAACACCATAAAACGTTCAGCATTGTCCTCCACTGACAAGTGTGCCATCGGACTTTTAAAATGGACACTCGGATCTACACCGTACTGAATACCATATAATTCAGTGGGCAATGCAGAAGCACTTTTCCCAATTAAAACTGAGGGAAAGGTGCGCAAAAATTGAATTGCTA
>megahit_93503_1000
GTAGACTCCAAAGAGTACCATAAGTCAAGTAGTTCTCCCCATAGAATGAAAAGACTCTGGAAATGGATGTGTATATCTGTAAAATTCACTCCGATCCGTCTCCCCGATGGCTCCGAATGGAAGCGTACTCACGCAACTATCCCGTCTGGCCTGTTACAAACTCAGGTTTTAGATACCTTCGTGAACGCACTAATGTTAATCACTTGCTTATTGGCACTTGATATTAAAATTAACGCCCAAACCTATATGAAACTACTTGGTGATGACTCACTAATTGGTATCAGCACTTCGGTACATCCAGAAGACTACGAAAGCTTTTTGTCACTTTTAGCAAAAGAAGCAAAAAGACGATTCGGAGCCGTCCTAAATGTAAAGAAGTCTTCATGTCATCCTTCTCTCCAAGGCTGTACATTCCTAGGCTACACTTTTAATAACTCAATTCCAACTCGTGATTCCATCGCACTGCTTGCACAATTAGCTTTCCCTGAACGCCACTGGGATATTCATAGACTCTCCGCCAGAGCTATAGGTATCGCCTGGGCATCATGTGGACAAAGCATACTTGTGTATAACGTGTGCAAAGATGTTTATACATTTTGCGTTAAGCATGGAGCGAAGCCGGACATTTCTGGATATACTTATCTAGAATACATTGTTAATGTCACCAACATTAACCCGTTCGAATTCCCCACCCGTATTGATATTTGTAAGAATTTGATAGGAATCCCTCAAGAAGTTGAAAAACTTAATGAAAGATTCTTCCCAATGAAACATTTTATCTCACGATTTTAGATATTTTACTAAAATACACTTTGAAATATATTAACAGTATATGTATTTTAGGTTTTAGAACACTAAAATTTAAAAAAAAAATAAAATTTACCCACTCCTAACACCACAGGTCCGAAAGGACTTTAAGCTACGACGATTGTCCTCTCGCATGTAATGTGCTTGACAGCTCTTTTAGTATCTTAAGGTGCTAAGGAAGAGTATGAACGAC
>megahit_105606_928
ACTACTAATGATCAAAATTAACTAATAACTACAAAACAAATTTAGACAACAGCCAGTGTTGTGTTGATTAAGGAAACTATCCAAAGCGATAATCTATAACTATGCCGCCAGTGACGTCCTTTTGCCACTGTGCATGGAGCAATTGCCATGATGTGAATTTTGGCATTTTGCATCCACTCTCTTTGACAGCGTTTTTGATCTGGTCTTGCCACCACTCGAAATAGGTGAAGCCATGCTGCCAAGCCAAGCGCTCTAGTGAGCACAAGGTCTCTTGAATATTCCCATCCCTTTCCCACATGATGGACTGTTCTAATGTATCACGTTCAATGACAGGAAGACACAAACCAACTAAATAGGGGTGTGGACGGAAGTGTCTTTTCAGAAACATCACACCACCAATATCTGTCTCAGATGTTGAAGTTGATTTGTCAGCACGAGTAGCGTGCATCCCGTAATCATTTAAGCGATCACGTATCCAATGAAATGGTATTTTGGGTTCGGTGGCAACAAGGACATCATCACCATAAGTGATTAAGTCCCAGTCGTCATCGAGAAGGGAAAATGTTGGGTGTTGAAGTAGGGTACTAAGAACCAAAACGTTGTTTATAACTGAATTCCAAATTGACGTTCCAGACATGCCTGATGGCATGGTTCCTGACACGCGCAACTCCTTATTACCATAGACACGCGTTGTCTCGCGCATCCAATGGAAAAGAGTAGTTGAACGATAGTCAGTGGAAAACATGGAAGAGGCCTCCTCTAACATGTCAATTGCATCAGCTGATATTGATCCATCAAACCCTTTGTAATCAATATCATGAACTACTTCATATCCTGAAAAATTGTGATAAAATGTTGTCCAATGGATGTCAGGATTACATCCAACGGCTGAACCAGTTGCAACTCCGGGGGCTGAGTGCATAAATGA
>megahit_112743_891
GTACACTGGGCTGAAAAATCTGACCAATCCATGTTCTAATTTGGATTGTGAAGCATTAAAGTGGGCTATCACTGATTTTTCTAAGCCTTTATATGATTCAATTGCTAATAGTAATTTGAAACATGTTAGGCCATTAAGTAATAGCGAAATTTTAAATGGTATAGAAGGCAAAAGATTTATTGATAAAATGAATTTTAAGTCCTCTATGGGCTTTCCTTTTAGTGGGGCCAAGGCCAAATATTTAATTGTAGACCCAAGAACAGGATTATCAGATTTTGCAGATGATACATTCTGGAACGAAATGAATAAATGTGAAAATACCTATAAGCAAGGGTATATGTGTAACCACATATTTAAAACATGTTTAAAAGATGAAGTTACTAAAGTTAAAGACGATATGGGTAATTACAAAAAGGCTAGATTGTTTCAAGCTGCCCCTATATTGCTACAATTATTAACTCGTAAATATTTTCTACCCATTATGCGATTTTATTGCATGCGTCCAATCATTTCTGAGTGTGCAGTAGGCATAAATTGTTTTTCCCTTGAATGGGAAGAACTTTATGCACATATGACACGCTTTGTTGAAAATGATGTTGATGTAGGAATATTTGCTGGAGACTACGCAGCTTGGGACCAACGTTGTCCTAATCAACTTGTTGTCGCATCACTCACTATATTAATTAATTTTGCCAGGAAAACTGGGAATTTTAGTAAAGATGACTTAACTGTGATGCAAGGGATCATGACTGATTTAGCCTATTGTCTTATTAATTTTAATGGATCATTGGTTAGATTTCAGGGCATGATGCCCTCTGGACACAATTTAACTGCAGTTCTCAATAGTAATGCTAATAGCTTATTAGTGAGAGTTGCATATTATAAATTGTG
>megahit_204410_624
ATCATCACCGTTATTAATAAATTCAATTCTACATGATTTTGTTTGTATATAAGCGTAAGCCATCAGGCACATCAAAACTTTGTTACCGAGTGCTGTATTCATATCACCAGACATGCGCGACCCCTTCTTGTCGTATTTAAAAGAACCGTCAGACGCATGTGCCGCTCCAAAATTATGAAGTTGCCATTTCAAAATTTGCTTCAAAAACTTATCGCTTCTTCCAAACAGGTCACGATAAAAATCGTGCTCAAACTACAAAGCTTCTACACTAACATGCTGGTCGAATCGTGAAGCATCTAACCCTATACAAACAGGATTTTGAAAAGATTCCCATACATCATTAATGACGTTGCCTTGCTCAAAAGAATTGTATTTACTCATTATGGTGGGCGATCCAAATAAATCGTCGATCGCATCATACACTTTGTGTTCTAATGGGAGCAGGTATTTACCAAGTTCAACATTATACCTTGGCCGGCGGGGCTGGATTACCCTTGGCGCGGGGTCGGGTTTCATGCTGTAATTGGTTTTCTCTGCTTTGATGAAAGTACTAAGATGTGAATCCTGAGGTCGGATTGGTTTTAACACCAACCCGTCAGCAGCAGCCTGATACAAAGTTCGTCT
>megahit_139053_786
ATATTTGGTTGTCTTTGCCGGGTATAATAATACCACGGTGTGCAACACTCATTTCAGACTTTGGTGACTCTTGTATCAATTTATCCATATCAAAATCGTCAAAAGTATTAACTTTTTGCAATTTATCTATGTAATTTAACAAATCTCCTTCTGTTATACCTAGATTTTCTGCTACAACACTATACGTTTCTTCATAACGTGGAGTTACAAATGGTGTATCAAACTTCTGCCAATACGAACGATCAAATAATTGTTCCTCAAATTTTTGTTCTAATTTTGATGTGGAAACATTATCTTTGAAAACTCGTAAAATGGCTTCAGCCCAATCACGTAATAATGGTGTCTTTGAATCTGTTATCAGAATTCCTTTAGCTTTTCTACGCAAAGCTATAAAATCTGGTACACTAGCTGGAGAACTCGATAAATGTAATTTACTGATGGTTCGACGTACATCAGCGATACATTCCATGGTTTCCCATGGGTTCACAAAAATCCGTCCTAAGAAAGGCACACTTTTGCCAGGCAGAATCGTTTCACATTTCAATTTCAAGCCCATTTTGGTTGATACTTTCTCCAACAATTTGGTATCTATGTTAAAATCTAGTGAATCATCTCCACCATAAACACCTAAATTGTTGTACGCTTGTATAATAGATTTACCGCTCATACGCAATGCTATATACGATTTTAATGCATTTGGAATAGTGTTGTGCAATGTGGTTGCTGAAGATCCAGTATTGTTTATATAATTAATTACATATTCAACACCAAACTTAGTGTAACCTT
>megahit_127710_827
GTTCAGTAGAGAACAAGGTTGGTAGTTGATCCAATGCTTCGGTCTGTAGGACTGCTTTAAGCCAGTCTTGTATTTGTACTAGAGGAAGTTCACATTGGTTAGCAAGGAATAAAATTGATGGGTCTTTGGTGTCGGGATCGAGAAGTTCAACGGGTCCAGCTTTATAACCAGGGTAGATAGGTTTAAAGAGGAATTTTTCTCGAATGGAAGCTGTGGTCATTTTCTTGTTCTCTGTGATACTTGCGAGGTAACGTTGGTTTGTACCTAATGTTCCAGTGTCTACGGAGGAGATGTTGATAATGTGATCAGCAATCAATCCAACGATGTTTCCGGAATCAGTGGCAAAGTAACCAACAGACTTGCGCCAAGCGCGAAGTTGTAGGGCAACAGACATATCACTGGAATCAGAGTAATGAAACCGTGAGAGAGCACGAAAAGGATCAGCGAAACTTCTCTTGGAGCGACAGGGATCAGGCCAAATACGGCCACAGAAACCAACGGCACTACCGGGAGGTCTTATGTTCGCTTTGAGGACCAAATGTAGTCCTGCACAAGTGCGAATGTAACCTTCCGGGTCGGTAGTACGCATTAGTCCATCATCTCCGGTACACATACCTATCATCTTGAAGCTTGCATGGGCGTCATAACCAATATCTCTGTAGTGACAAAACTGTGCAAAGGCATGAACCTCTGTGTTATCACAGCTCGTACTAGCACTCCCACTTTTCTGGGAGTCGAAACTATTGTACTTAACGCCGTTTTCGGTTACAAACAAAAGATAACTAAGACGGTAGCGCATGGAGCGAATCTCTTCATGATAAACGAGG
>megahit_131821_812
GTCGCGGGGAGGTGCTGGCGCCCGGGAAGCCGGCACCGTCGTCCGGCTGAAGGCCCGGGTCTCGACCTCGCACGCGTCCCAACACCAGCCGTGGTAGAGGTTCAGCAGGGACCAAGTCGTGGGGGGCCCCATGAGGGCCCCTCGAGTGGTCACTGCGTCCTTCCCGCACGGCCAGAAGAGGTGTTGGGGTCGCGTGCAAGACACGAGGCCCCGGTATTCGACCGGGAGCAAACGGCCCGAGTCCCTGAGCCCCTCAACGAGGGCGCCCAGGATATCGAGCGGGATCAGATCAGAAGCAGCGCGGAGGTCCGAAGAGACAATTTCCCCGCACGCGCCGTGGAGTTCACGGGCTATGTCGAAATGCTTCCCTTTCAGGACCGTCCGGATCATGTCCCACTTCCTCATGCCGATCGCCAGACGGCGCCGGGCCAGATGGCCGAGCACCAAGACTGGTGCCTCCATCGCCGTGACGACGCGGACCTTGTGGCCCCGCTCGCAGATCGCGTGGACCCTACCTTTTGGAGGGTCGACGGGGTCTGCAGCGAGGGCCGCAAGGACTGTGCGCACGTCGGTGACGGCAGAAGACCATGCGGAAGGTGGGACGTGGTCGGGACAGTCCGGGTCCAAGATTGGGGCTGACTCGAGGAGAGCAACGACGCTCGCAAGGAGCCCGCCTTCGTCCCGGGTCGTCGAGAAGGTCGCGGAGTTCCCAATGGGAACCCCGATGACCTGCTCGATGGTCGGGCGGCGAGGGAGGAAGCGGCGGGCCCACTGGCACGCCCAGTGCCGGGCAGAAGAAAGTTCCTCGGCCG
>megahit_178021_679
GGGTCCTTTTGCTGACATGCGCTCCAGTTGCGCACCATCCGCCAGCCTGTGGATAGTTCTACGGGGTGAGTTTGGCAAAACTCAATTTGTTCAAATTCGTAAACCGGTTCCTCTACCGTCATTGCGAATCCGCGGCGCTTAAACCATGGTCCAATTGGAGCCATGAAACGAGCTAGGTCGCGTTCCTCCATAATGATGACACAATCATCACCGTTGTTGGCCAACTCTGCGTCAATACCCATCTCGTGACACAACGACCAAATCATTGCGCACATGAGTAGACAGTTGCCTAAACTAGTGTTGAGGTCACCGGAGCACCGTGTACCTTCCATTTCAAATTTGACAATGCCGTCAGCGGCACGGGCAACACCTTTGTTGCGCAGTTGCCAGGACAGCAATTTTGACAGCTCTTTATTCCCGGGAAACAAAGATTTGTAAAAGCTATGTTCGTAACGCAGTGCGTTAACAGTAACATGCATGTCAAATTTTGCAGCATCTAAACCAACAGCGACAGGGTTCTGGAACAAATTCCACTTCTCTCGTAGAATTGTAGCACTCCTGTCTGCATTAAAGCCCTTGATGACCGTCGCTGATGTACGGGCTCCGAAGGCGTGGTTGATTGCTGTGAAGAAATGGTGCTCGGCGTGTTTAATATATTTGCCAAGTCTGAGATTGTATC
>megahit_207169_619
GCTTAGGCATTCCGAAGACAAGCCTCAATTTAGGAGGTTTGTCAATTATAGACAGGTGGGAACGCGCGTGTGCAGTGGCCCAGTATAGGAATTTATTGCCTTGCGATTTTCCTTCTTTAATAAGATGGACAATCGGGCGACAGTATTCAAATACATAATTGAAACAGTTGTGAAAATTTAATTTCGCTGAATCAAGTAAGCCAGCTTGAAAAGCCTTAAAGACTTTAGTGCGGAGTTCAGGATTTGTAGAGAAAGGGGCTTCGACGGAGGTGTTTAATGTCCATGGGTAGTAGCGCAGGTCACAAAAGTGTACAGGGCGACAGAGTTCTGGAGGTTTAAACATGAGTGATACGATGTTAAGGGCTTCGTAATAAGTGTTATCTTTGATAACGACGTGCTCGGGGATGTTGCAACGCATGAAGTCTTGAGTAAGAGCTTCAGATGTTGAAGGAGCGCGTGAATGGCCATGAACAATTTCAGAATATTGTTTAATATCACAAAACTTGTTAAGGGCGAATTTTACAATGCCAACAGGGTATTCCGGAGTATAGGGAAGTTGATAACTTCTTTCATCCGAAGGAGGTCGGAGTCGGTGCAGATTCATTTCAGAGGATTCTTT
>megahit_180032_674
CAGGCAGATCATATAATAATGATTGTGCAACAGTGGGCTATCGCATTGAAGATCAACGCAATGTGGCAGTAATACCGAATGATTTTATCACATACCGTACCGAATTTATGGATTGTGTATTAAGTACACATGTAGATGGCAAAATAACTAAAATTGATAGGAAAAACTTTGGAAAAGGAGTACCTTATGAGTTTGAGTTTATGTTAGAGAAAATGAAACGTACAACGCAACGCAATTTAATAGAACGTTGTCGAAATTTTATGTTTGATGTAACTTGGAAAGTAGCTTCATTTATGAAGGCTGAAGCTTATTGTAAGTTTGCATCACCACGTAACATTTCGACATTACCGATGAGTCATAATTTGCGTATGGGACAATTTATACATTCGTTTTCAAATAACATATTACAACATACTCATTGGTATGCTTTTAAAATACACCCTAAGGTGTTAGCAGAAAGAATTATGGTCAAGTGCCAACCCCAGTTGCCCATAATTTCAGAAGATTTTTCCCGTATGGATGCCACACATAACGAATACACAATACAAGCTTCAGATTTCTTATTACGAGCTTATTTTGGAGATGTCACAGATTTACGTGATTTACAACGAAATGATAGAATACGAACTGTAAATTCTTTGGAAGAAGAGTTGATGCAAATGCAATTATTAGAA
>megahit_135790_797
GGGGAACATACGGCAAAAGGAGGCCGTGAGTAAGTCGACGAAGAGAGTGATGTATGATCCATCAAATTTGCTAAAATCACCTTCAACTAAATCTCCAAACGAGGAGTTAGCAATGGTATGGACACGGTTGGCGATTTCAACTGGAGTCAGTCCGAAGCAATACCAGGGACAATTGTCTTTCAAATGTTGGACAAAGGGTATCACGAAACGGAGCTGATTAGCAACGTGTTTGGGGTCCACGCAGGAGATGTTACGGGGTGCTTTGATCTCAGAGTAAGCTTCCGATTTCTGGAAGCTTTTCGACACGTCTGATTTAAGGTCGCCAGCTAACGCGTCAGCGTATTTCTTGGCTTGTCCGACAGAGGCGTGTTCGTAAACATCTTCTATTCCGATAGGTATTAGTGAGTGAGGAGCGTCACAGGCTATTTCTTGTACGAATTCAGAAAGATATTTGTAGAACCTTTTGTGAGGTCTAGCAGCACGGATTTTCTGTAACGACGCTAATCGAACGTCGATGCATTGCAGGTCATTGGCTTTGCTCACTAGAGCAGCAAAAGCACTATCTATCAATGGGCTCATGTGTGAGCCTCCCTTGACGCGAGCATCGGAATGGATGTCGATGTACTCGGTATTATAGTAACGTACTTGTTTGGGTTCAAGATCTATTGGCAAAACGGTGGTCATTGGTAAGTTGGGGATGTCTATTTTGGATATTATCGTGAGTAAATTCATTAATTCATATTGTGTTTTGGAGGGTTCTTCCAAAACGCGCATAATTACAGGGGAACTCAATTTCT
>megahit_211289_612
GCCTCGTACTCGAGGCGGGCGTCGTACAACGCGGGGACCGAGGAGTCACATTCCTGGCACGCTATTATTCACCGGACGTGTGGACTGGACGTCTTGACTCTATGTGTGATGTCAAGCGGCAGCTCTCGAAGCTGCACGTCACAGTTCGCCTTCCTGCTGGGGTCACGCCTAGCAGCAAACTGGTGGAGAAAGCACTCGGTCTCAGCGCAACCGACGCCAACACACCCGTGCTCGGAGAAATCGCCACGCTGGCGGTTGAGCGCTCGGAAGTCAAGAACGCCAAGCCCATCCCAGGAATCAAGTCCTGGTGGGCCAAGTTCGAACAATCCGAGCAGTTTCCCAACTCCAATGCCGACGGTTGGATGGACGCAGAGTTTCTTGCTCAGTTTCCAGAATTCGACCGCGCACTCTTTGGAAGTTGGATCCGCGCTACCAAGCGCCTCGACGATCTCCTTGTCGCACCGCTGTGCGCCGAACCAAAGCCTGCTAGCGCAGCTGCCGTACCGGCAGTTGTTGACGGTGATGTCCTCCCTGCGAAAGAGGCATCAGCTAGCAGTGAAGAAATCGCACCCGCAACTGTCGAGTCCGCCGCCATGCCGACTGTTGCCCCGC
>megahit_180810_672
GGCCCTGGCATGACACCTGTAGAAATCGCAACCAGAGTGGCATATATCTGTTCGTCGGCAGAATACGTCAATATCTCTGATTACCACCGCATGGATGGAACGATTTCCTACACGTTACGTCAGGTTGAGCGGATAATCTGCATGAAGGCCTTTGTAGATTATCGCACTGAATTGAACGAACTTTTGAAGAAAAATGTTAGAAACAAGGGATACCTCCCCTGTGGAACCAATTTCGAACAAGGGTCCAGCCATGGATCGGGTTGTCCGGCAACTAGCGTCTTTCAGACTCTCAGAGCCGCCTTTACAGCCTACCTCGCATACAGACACACTCCTCTGCCCTGTGGCAGAGAAAGAACGCCCCGCGAAGCATTCGTCGAACTCGGATGTCACCTTGGTGACGATGGTATCGACGGTGCCCTTCCTATTACTTCCCACACTTGGGCATCAAGCAAAGTCGGCTTGGTTCTCGAGTCGGAAGTGGTACACAGAGGTCATCGCGGAGTCAATTTCCTGGCACGCTACTATTCGCCCAATGTTTGGCATGGTAGCCTTGACAGTATGTGTGATGTCAAACGACAACTGTCGAAGTTCCATACAACGGTCCGCTTACCTGATAATGTCTCGCCTACGAGCAAGCTTATCGAGAAAGCGCAGTCCTACGTGGCAACCGAT
>megahit_241853_564
CAATTCTTATGCACGGAATCGTGCAGAGGAATTCCATAAGAACAGCACAAAGGATTGTACTGATTGTTCTCCACAATTGGTGCAAGTTCGGTGTGTTGACGATCCGCTTAAAGCACGTATTATAACTATTGAGCCTGTAAAGAATCAACGGTTAAAAGGCGTGACGACAGCTTTGAATCGGTACCTACGTACCTTCGAGGAATTTCGTCTAATTGGAGGGGAGAAAGTTGACAATATTGTCAAAGAACTTCCATCATTAGAAGAAGGACACTCTTGGGTATCAGGAGATTACGCCGCTGCCACCGATGGACTGCACGCGGATATCCGCGATGCGTGCGCGAGAGTGGTCAGCGAATATATACCGATGGAGTTGCGGGAACTGTATCTCCAGAATTCTGGAAAACACGTTCTCGAATATTCTCCTGGGGACACTGTTGAACAAAACAACGGGCAGTTAATGGGAAGTCTATCCTCATTCAACAACCTATCTATAATCAACAGTGCCCTCTTCCGCCTGGCTCGTGCGACACATCCGACTGATTACAGCGAATGGCATTACGTTAA
>megahit_266632_530
GTCGCGATGCGTGCTGGCAGAGTGTCTCTCGAAATCAAGATAGATAGGATGCTCATCCGCGCGCAGGAAGGTGCAGTCCTCACCAGTCTCGACGTGTCTGGCTGGAGCCCGAATATGAGAAGGCAGCTGGAGCTCAACTTCACCGACATGTGCATGGAGTTCTACTATATGACCAGGAACGTCAAGGCCTCCACTGCCTTCAAGGATCTCTACGTCGTTATGAACAAGCAGGGCTTCCATGACATCTGGGAGGCCAAGGAGGGCAGCATCCAAGGGTTCTTCGGCTCAGCTGATACCATGATGCACAGCCTGGTCATGCAATGGGCATTTTCCAGAGCAAGAGAGGAAGGTCTTGTCAAGAAGGGGTCGAACATCGAGAAGGTAGTGCTCATCGACGACATCCTGGCAGCTGTCACCGCAGCCGGCACCGGTTGCAAGAAGACCATCGAAGCTATCTCTAGACACTATGTCAGCCTCGGCCTCCAGCCTGATGCAGTGAAGACTCTTGTGAGCCTCACCAAGGGACACTT
>megahit_285647_507
ATTGCTTGAGAGTAGGAAATGGTCATGTCTCGTTTTGATGTTCTTTCAAGAATGAGGCGCACTGCCCTGCGAATCCGATTGTAGTAGTTCTCGTCTTGCCATCGGACGGCCATCGGCATAACCCCGTAGATCATTTGGGATTCGATCTCGTCGATGCCTGAGGCGGGTACCCAAAAGAGTTGTCTTTCGATACTCTCTTTCTTGAGGGCCCACGTTACAAAGGGATATGTGCCTTTGAAGAAATGCGAGCAGAAACTTTCGGATTCGATGGTGCCGAAAGTGTAGGCTTCCTCGTCTTTGTTTGGCGGAGTGCAGCTGATGCCAAACCATTCCTCGAGAACGGAAGAGACGGTTTTGAAGTTGACGACTTTCGCGTATTCGTCGCTAACTTGTGTGAGATTATCATCCCCACAGTCGATCCAGTCAGCGTGTTCGAGAATACTACGAAGAGTTGGGTAGCCTCCGACGAGTTCGTGCTCACCAGGGTCAAGATTTCCAACGTTGAAC
>megahit_191103_650
ATTGGCTCCAGTGCAATTGATCTGGGTAGTCAAGGGATTGCCACTACTATTGACTGAGGTGAACTTGTAAACATTCCCAAAGTAATCAACGGTACAAGAAATTAGCATGGTTAAAATGTTCCTCACCATGCCAAGTTCCTCTTCAGTGTAATTACCACTAATGCGACACAACTCAGAATAATAGTGTTTGATGGCATCAGTGATCTCAGTGTAGAGTATATACTCAAAACCTTTGAAATCGCCATCAAAAATGGTAGCACCACCAGCACTCAAAAACTTGTGTAACTGTTCCCACTGCACTGAGCTAGAATCAACACCAACCATAGCACCGAAGAAGAAAGGATTGAGCGCCATGGTGCGACACAACGTGAGTAAATACTCACGTGTGAGCAAAGTGGCTTCCATTGGTAAAACAAGGATAAACCTTATGCGACCATCGTTGATTTTCTCCGGCTTCATAGGCTCATCTTTGATGACAGCTTTCAGAAGAACGGTGTAACCACCTTTCTCCACCAAGAGCCTCAATTCCTCAACTGCTTGATCCATATCATCGTGCAAGATGTCTTTCTCACCTGGCACTCGAATAATGTAACCCATTTTGCCTTTGAGTCCAGTGGCAGTGGGCTTTTCATTCCAAGGGTATCCAGCGC
>megahit_227423_585
GGGATGGATCTAAAATTAGATCTACTACAGGGATTATGATGGGAGAACCTATCGCAAAACCTTCCTTAACACTACTTAACTTAGCTGTTGAAGAACTAGCTTTTCTAAAGTTTACTAAGAGATTAGATCTCTTGACTTTAAAACTAGCCTCTCCCAAGGTACCATGGCGCCTCTTCCACAGCGGAGGAGATGACCATCTGGCCCAAGGACCAGCTCAGTATCTAGATCTAATAACAGAAAACCATTTTAAAAGTGGTTCCCATATTAGCCCTGGATTACATGGATATAGTAATATCTGTATAAAATATACAGAGAGAATTATATCATTAGTTAATTTGCCATTACGGCAAGTTATCTGTAAAACCGATTATGGAAAATCAATTGTTGTTGATGCCATGAAGGTAAGATTATTTGAAAAAGGTGAAAGTACCTTTATCAAAAAAGATGATAAAAATGTAGCAGTTGGTAAATCACGCCAAATTGGCGGGTCACTAAGGTGGATACCTTGTGACCAGACCTACTGGCCCAAATTCAAAAAGGTCTCTGTCAGAGATCTTTTTATAAGAAGAATGGGTACACTTTTAC
>megahit_249910_552
ATGCAAACACAGGTTCTTGATACGATGATTAATTGTCTTATCATTATCACTTGCTTAGCTGAATTGGACATTGACATTACTAGTATCTATATTAAGGTACTTGGTGATGACTCCCTTGTCGGTCTTACTGAAGACATTCCCCGAGAGGAATTCGAAAATTTTCGCGAGCGATTCTCAAACATCGCCTTACGCACATTCGGTTTCATTCTCAATCCCAAACCTTCAAAAAGCCACATTGGAAAGCATCTCTCTGAGGTACCATTTCTTGGTTACTTCAATGAACAATGTCGTCCAAAACGTGATTCTAACGAACTGTTAGCTCATCTTCTCTACCCTGAACGTCGCTGTAACGCCGGCCAAATTATGGCTCGCTGCATCGGAATTGCTACCGCTGACGCCCGCAGAGATTATCGAGTATACAAAGTTTGTAGATCCACCTATGACCACTTGCTCTCATGTGGTTATTCACCAGATCTGACAGCACTCCCTTACCACTTACAGGACATTGTCTACGTCCCGGAAACCCCGGACGCCAGACCCTTCCCTGGCAGG
>megahit_272689_522
TGCGGAATAAAGCTCTTTAAGTATCCTAACCGTTTTAAAGTTGTTTAGACCAGAAACAGCGTTCTCTGGTTTATGGATAATTAAACCCTCAGCTCCACTTGCCTTTTGCATACGCTGAATATATGATTGAAGGCCTTGCTGAGTGAATTGTAGTTTATATCTATCCAATTTAGCTACAAATTTGACTAGGTCATAAAAGAGTGGGTGGTTTCTACAGTTCTCCAAAATGGAGATTGTTTTGATTGAGTAATAGTCGGCACCTATTAAATCATCATCTCTAAAGTCATCAAATCTCTCTGGGAAAATTATCCTATTTAGGGCTCGATAAACTGGATAAATTCCACGAATTATTCCATCATCCGACCTGTAATCAGTACTATAAAGACACTGAAGATAGATTGCGCTATTATCGGAGACGTAACTCTTCTCTTCATTGACAAGTAATCCGAATTTCACAAACTGCGATTTTAGTGAGTCGGGATCCATCAACCTATATACTCCATCATCACCCTGTATATCGAA
>megahit_190910_651
TCGAACTAGTATAAGAACTAGACATCAAACGATAATAGCAAAATTTGTGCAACATTTCGCTTATTCAAAAGCAGATATAAAAAACTTAACACTGGATTCCATGAAATCAACATGGCAGGAAAGTGTTAAATATTGCACCAAAGATGAGACTCGTGTAGGTGTTAGAATAAGTAAAACACCAATCGAGGAATATAGTGGTAAAGATACTTCCTTTTTAGAGGAAAGAACAACTCGCTACCCCTGGCAGAATACAATCATGGATGTCTTATTTGAGACTGACGAGGTTACTCTGCGCGCTGCCGATGACAGGGAAATTTATTGGATATTCGACCCAAAAGGTAATAGTGGCAAATCTAAATTTGTTAAATACCTTTGCTCTAATTTTACTGATATCATCAAAGTTTCGTTCGGGACCGCCGCGCAATTAAGATCGTCAATAATCTCGGCAGGTCCTAGAAAAGTATATATAATCGACACACCAAGGACTCTTGATAAGGAAGATTCATTACCAGCACTGATTTCAGTGATAGAAGATATAAAAAACGGATTCGTAGTTAGTTGCTTCTACGGGAAGCACCAATATATAATGATGGATCCACCAGTTATAATAATATTCTCAAACAAATTATGTCCTTGTTAATCTGATAATTT
