# Supplementary material for: Viral Diversity in Samples of Freshwater Gastropods Benedictia baicalensis (Caenogastropoda: Benedictiidae) Revealed by Total RNA-Sequencing
Source: Int J Mol Sci. 2023 Nov 30;24(23):17022. doi: 10.3390/ijms242317022 (PMC10707223; doi:10.3390/ijms242317022)
Supplement: Supplementary file 1 [file ijms-24-17022-s001.zip › Supplementary File S2_proteins.fasta.txt]

>megahit_12038_3322_prot_1_1_405
MKWKWSVVVVERGKSVRDNCAGPSKSARGIQLGGQARAAGRRCECTHLSLRRRSTVCTFRGQGATTGSGHKVLIHRCRQLARELNTFQARFNRHDFNMKESWRQCSVALQPISPLPLMRSEKPSSRSRQAVPLV*
>megahit_12038_3322_prot_2_599_1216
MGTKKGNNTIVKAMATPRTAGKLRIKGNLNPDTMLEGNARTTIATEGTGVNASFFRLDMTNTGPISTVGGLYQQYLYKPGTVYNYVPSVGLNTAGNIVVGWIDNPEVMGSYLGGNIFARTAIVTSLANAKVYPLWQAFSYAYTAPPRLKKFDTNTSTSSTVDEISRSTQGMFVWAILGGPISTTVGMPYIHQKVQLWNLGNNYLT*
>megahit_12038_3322_prot_3_1206_2723
MGIDTTPGVYPGITPTISGVPKHRKYLTMSQYICDDTMVTHNHSIANLRRGVGERVLFVDKQLNKPQACTTGVFKQRCESIMRSVVVRLGRQSPVTRQAFVEYYKGRRRTLYQAAADGLVLKPIRPQDSHLSTFIKAEKTNYSMKPDPAPRVIQPRRPRYNVELGKYLLPLEHKVYDAIDDLFGSPTIMSKYNSFEQGKVINDVWESFRNPVCIGLDASRFDQHVSVEALKFEHDFYRELFGRSDKFLKQLLKWQLHNFGAAYAPDGFFKYDKKGSRMSGDMNTSLGNKFLMCLMAFAYIRTKSCRIEFINNGDDCLMFLEKDKQSEITDLQTYFKDFGFKIVLEAPVYELEHIEFCQCKPLRCNGIIRMVRNVKTCLVKDVTAVQLGHDVVQYQAWLANIAACGSSFACDVPIMGAFYRMLGRFGKPGGYNGQDAMYDCYRRLSKNAACCADEPDDVGRYSFWKQTGIHPDGQIAVENYFDAAIWGDDKRQFIENVHTIIKDGN*
>megahit_12038_3322_prot_4_2742_3224
ATIRLRHRRQAAAHIQTAEVEVRDVISYVEADSTLEIDDVTNVVSSNTLDVMDSTVVIQRKVKRYQKAPFRAYLVKIGKAKFGLLKRNEANRMCIRKFLYDACVIKGVLARHIIENIDFATEMVFIPMAYELNEMAVRKTTAAKDRDAVAAVLGHDINHN*
>megahit_7872_4000_prot_1_1_783
MRRLGVNARTVGSVPERLNMNRRNRGGARSAPVANRSKPQQQQLRRWRVNTRDPALLRPVDCALGPYIASKGGGGEIVVRNREICLTVTGTAAAGVVPAGGAIRVFKFENVGTGTSLNTTFWISRIAAGYDLFEITALDLEWVPAVPLTSGGNKALSWDPDPSRTAAPASIAAMSGDYGTNCSQIAVATKTKVERQQLNRLPRYETFPSAVTLGEGVVGSVNLVYDAVVLPNAVAAGAITVGYVWMTYTMRFRNPSNTQA*
>megahit_7872_4000_prot_2_746_2215
MPKDHRLLEGSSNKARERECIDRRYSEKLFNYSADELNNTVVWTHKACVCNELVALKLRHQVDDGLRESVPMHNISKPLEGMLRRVRPWSREAICDLYRGTKRRDMDAAKASLESEGLDWKKDTKLRMFLKADKYHSSKMKAPRCIQFRSKKFALEYARFIHPLEKMAYEALRNDNGVRFVAKGRNSYQRAEDLREAWEYYSNPVAISGDFKAMDAHETQAKLKEYARGVSRGLDKQDRRKFMRYFRVLLSHKGSTRNGTTYKTLGTGASGEQDTAFKNCWIALMILVDLLKRLGIKGTIYLDGDDWVIILEGCDAGRVTANCFTQYGMEVTIDISDNFETIDFCQCRPVFDGTVWRMVRNPERVLARLPWIVRPLPQNCHERYKRSIGMCELAMSSGLPVLQAVAERLIECSTKRYMITDYHLRAIAEGLDPTKARSRPVTAEARQSFERAWGISVDQQLAWEQLQLTEPVIDLSAYEAVGGERPYGG*
>megahit_7872_4000_prot_3_2258_2848
MVVTPAEGVADEPDVVEATPAKPGRETLGVGGVSRERGTTDVGPVTEKPVKHVRFVGVQPREVGDFNSIRQWARRIGTGRPVDPTTVDEELYGYIIYEFALQPRSAATMKSMVQRGRGYLRTMDCSAFTHIALHKLLMRAVRAAMRLPVEEDEVRQYLKDPVESDVRDKHAKLVTNGDPGRIGVLFGQRAKLPKSA*
>megahit_7872_4000_prot_4_2799_3857
TVLGHWPFRRAVRAGTRTIFTPSTWRCQIIRRRAISQIRNLALQDVRARPSVISRNLDISTSTVERSHHVQGWSDRSLTKQAALLAQWRLEENRETDGAPQPSTRGGLYRECNPEATKCMESWQKCSTRASTESLGKYSESPGTASRPSSSGSNDAAIGSVGEPVNRPVGPRRGTTGRGARQRRSIRRALNLNDEHGPKSWLTMCAVENLSQGALSQYKKHLNAGTTPEPRPTPPNPKRKPRVGGVCQLAIGTTDRTGACKHATKVAERITTERIPPIKGDSRTATEPTSCPGAQHAKEVAECTTAGRSTASRNTRCYMCGSTVGSFCGTIHTCYRCGCDTCRGCGRRAGCC*
>megahit_2951_5798_prot_1_1_393
MTMVLLTHFQYEGGSMGKYFPQIKQISSYLFIPVAGPAATITKIMSFINDPKFKMDRELVEKIKLILTQVRKAQTFFAEGDAAKDPQKKQMLYEKAIKQSSIQYIYIDIHTGVVVDFLTMIPVNPSNFNM*
>megahit_2951_5798_prot_2_840_2912
MTSVNVPITPSAHDLIEESKQANYIDEEFSFGGDNFLSGVNPVSRRIGQTVGQGSRVISTHQNGRMIKIEGGVGGVRSFVDGHESGIVFKVRVPLDTGVRTNDYFENILEVNVPRAALDRTERDIFRKLFENSLAVNDGFPLCMFEKIRIYNPVSNTSIVDLQSAEEILLQTQLGRLLRSKGNRFLTQHYDSRYPCSHFLEVGQGANINQVKLASRPESNYGKNFSTMVVHHLPNIFTIYLTGHIDLSIKLSFFDMFLPYANIGSDNIPIPLPFAYELTLAPLHQWLKLTGHMATTNGWQFFGTDSFANEWGENHNSLYVRLIDINDEQSLGNMYVGEVGPSEQVVINFFNLVKSENTHPIFLPEQTVFQLTEVTIGAPKNIKMINIHDSSKVVDAPLEDPYSHGNLLFSQIIWQHFKEAGSGFNEIIPPAGHVHKTYFDHNHYVMPDFLLITFTADTEEVISIRARAVDSDDPVLFKQQSTLSPSLKRDGHILHINPTPVQVQGVNDVDLSTLKFKRQMDYNFCRAGSLINQIDFNFWEYIALLNVEWTSLSMTETGETASEYQKFEYRPDLDFGSEIMYRHWVSFLKLHDYTFKEDENTDLHRRFAAAPMLILQLNRTGRPDKYKSLPVIGRLKLSLSKLVHPDNKQVKMIVYQGFDYNVQTSFDEKSQVTIGRPSVNVHTNALQFAV*
>megahit_2951_5798_prot_3_2919_3980
MTSTSSSSSDSDHVSDDNLNPFDYFQTKKNRKQFKKTKRLTIKKSKRPFNSFLKFKNKSFLKQNIKSDVVNNVKEHFIPYLLDKKVLSKPLNTKSLIHDAKFVGKGFTHVGEKGSGLRNIDHLKTYVTQKNWTDQNQTFKSGSLATNLKANVLQIKNQLLRNSIVVVGNENGFVSNGGNINCTFIIALASGKDDDMGHWLVFHRVTPTKCIAFDSYGRDIFDNEFYQVTIDPKLRVQLGDISQPFKGRQFQTTVSGICGIYCLLFILCQVFKNKPFDKVLKLRSIKVKDLKDTDDLKDNDQIVFACWKEIFYNKDQSSLTDATQRESREKEEVANDDTIEKEEEEEEEEEKKD*
>megahit_2951_5798_prot_4_4144_4755
MESEQTVLIQGSECPPVAKIKRLEVLFYQEASTSYLGFSEFARATRQSAAFDIFAKFVTSSKGGLITLHPHQILKLKTGLWIAMPDRVWAKMESRSSQAQVGLTVKGGVIDQDYMNEISIFLQNDSSRPVTINLEHAQAQLIFHGFDPQTTDLEVTQVRRLQDLKFVADEAHVGAGSTNKESDRQSRGEPEQLAGGSGSTKKT*
>megahit_2951_5798_prot_5_4794_5522
MGSNVSSLNFIDGVAGVGKTTLLKKLSDRKDIELVYNDLIQVTEDNPDLFECGKLFENDYSRMVLNDINRTRLAQGLQKKRIQPMHIVADRSPITNYVYDEVMRCMSKIEGGGNFFEMVYGELFDKKIKFICKSILQDQVLLMEKDTIIRLFVIVPWLSADVETVNNNLIERDWVDAKMMNENVVWMRYYTLVQKNLFIRAAEVLKKELTGVEVIVCSITEYANLVSSSIDVTQSGGTTTRL*
>megahit_20288_2546_prot_1_1_912
MSFPSSSSSSDSDHVSDDNLNPFEFFQTKQNRRQFKKSKRLVKKNKLPFKSHLKFKNTNFLKQNIKSDLVKKIKEYFIPYLIDKKVLSKPLNTKSLIKDARVVGKGFTHVGEKGTGLRNIDHLKTFVTQKNWSDQNQTFKSGSVASNLQANVQQIKNQLLRNSIVVVGNDNGFVNNGGNVNCTFIIALARGKDDDMGHWLVFHRVTPTKCVAFDSYGRDIFDNEFYQVTIDPKLRVQFGEISQPFKGRQFQTTVTGVCGIYCLLFILCQVFKNKPFDQVLKLKSIKVKDLKDTDDLKDNDQIIF
>megahit_20288_2546_prot_2_1071_1679
MELERGNTEVTDNPIFFKRKKIEVQYYQDNNTSYLGCSDFAKATPQSAAYEVFVKFITSAKGGLITVFPHQILKLKTGLWLSMPDKVWAKLETRSSEAQVGLTVKGGVINQDFMNEIYIFLQNDSARSVIVNLEHAQAQMIFYGFDPQTTDLEVVQVERLQDLKYSESSNHLGLGSTNKEPDQSSRREPDQFAVGAGSSKKT*
>megahit_20288_2546_prot_3_1693_2433
MGANISSLNFIEGVSGIGKTTLIKKLENEYNIEIVQNDWEQVAEDIPDSCECPFESAYTRMLINDKKNANLQNVIFENRLVETQVIVDSSPITNYIFHEVLTRLGKMTRGIENCGRTLDLLFEEKLIYICKEILQYQINCAQNKIKIRVFIIVPWLCDEEVKIEKNLTNRAWHDAKMLTESGASWSQYIKIQKAAFVRAYAIMKKELRGVEFILCSTLDFEEIVTQTIGVVQPVKPDDIKGECIEL*
>megahit_7211_4149_prot_1_1_1119
MSSLESFRNFINGKLPKHDGPRIDPQSSPGIPWKRFGSTNGEVFGYDPLFGYVGDKVHMLYFDVLSRIHSLVKSPAIDIINVFIKEEPHKPEKARDGRWRLIAGLSVIDTTVSSILFGELIETFSDNPFETGFGLGWAPQMPGGVTAITSQFQGKEVTCADKSSWDWTAQPWLADCYIDFMLSFYVDANQLVRTIMVNHLLSVFGHRVYDLCGYRVKVPPGIVSSGSFFTIHFNSCAQHFCHDLCSMRSDTDSPCPVSVGDDTIQSPASVEYWEEMKKTGALLKDVLTSSKTFEFCGMKYVDWKSYPVYLGKHSEMLRAADADLYPLVLQSYQWLYAFDVERLTAIQQELAIAGHSDFIISALELKRVMIGV*
>megahit_7211_4149_prot_2_1107_4124
ENSVLQRLLIFPVWGLIFGKLWTTLASLYWKEEEPLQYRIFNAMTAFTDFGWDLTFTTPSLFETTAFTITTLIFALFCVQIRRFTNRCKFSFVARLLGMLELGTLMLALYLIFTAVLWAKLLSGFWIGYALIELVSEAWLQVFVTAEGRRQFETMAEAKITAIKDSTPVRSQLTFGTITGTLAPKFVFICQANFWKTIDGTDYYLVPAHGIQEVAKDETPALLGKTGVIVTVSRCESPVASLVPDFGLVTAKGKTNSLLGAKNIEIGNISLGTETVAKVHFTDYTDEPEKQLLCTTGTITKLSPFALRYKGDTTCGWSGAAYTVNGKVVGIHSTAVKGATNAGFSLSALLTYVEKRITGRYPESQGLFDAIKRKDKDIKLRQEAHIGMRLYYIEANGREYIYTDDEIPDDVLSDISRFMAEDDDSPIERKSKQTYNKFDDNQYDEPPQRGSRYDWAAENGSDDEGSAYSEDEEGFFGPPKLRGFEGIKRSKKNKKEAQPNSNADYAANEILQGCIGRYADMSESIAEACRLLQIAIARTRGNAAGQKQAVVDAMKINRYIARLSQFGAYLGKKASAAIERSPTETSQKRRDHKERSRIPNPKVSDAVVDLVRQHRAELKRALRQAEQVNLAPDRSANVPPPPRSDTDSSSDTSSDSSTLLGAVGGLLEAKKRQLKSRTVRSKERSIQAPRHCNCEVPIVSGEQPVMEVAKPVISACQVCPTPKPENVPEAVAVKPTEPVAAVIATEKVKEKKKKKPKAERSDSRLDKTEAGRMSASFVKWYEETYGSNVVLDASKQRLEQENRIKELELKLTSLMQTDCKESAAASEINLNLPRPGDCRAASTNSSQTLDLSFPQKGQNEEKQCKIPSVTISNKTNKPECAVRNHPILKEDQLDNECINAIRGSAPSSTENEWKQVPHKKNVLPRTWFEFLKEKTVGEDFTKASLASCVLAFDGDSVKFAAALKDPKYALRARVEDARWKHIAASFKTPNAAIVAYGELFRSCQV*
>megahit_458_10005_prot_1_395_8746
MDTTNQKTRSTSDGVPTGIANLEPSTVTPQQVGNTTQYIGDQQAPSVPTFIGANVSAHPVTMDFPSISAKDIHQRKFFLKSVDWSSTAAPGTSLMFQDLRALCLEATQRTAATDQMRYAALLRADFRFFISTAETPLGAGQLIMVHGPPSDQTVKPPDAYVDPMYRDLRCLKTYNHVCFRPNETQEVSFFVPYTHWASHVFHPRLPSQYDQPNGLGFIHLLVWNSLRSPEPAVVNSLSVQIYYQFENVDMIWPSNISSLTAQMLPDSLPVPAGGDVNVAAGGIRGRPSDEFLTIDNPPVVIDDDVLPAPSEVPIYIPSTPNVCPVSDLGPLDPADALPHFHLRQDCFHFFPSYVSRFHSVPQSHRRWVDHNFMVASRLVKGTRQTRFYSLHGRASFFVVSPVAIPLKSHYSAVFDRPHEDCDIEQEKVVQVDYLNFSAHTRTVYPRAYKRLFGEIVESFCRKDNVMRIRMRSRFGSTVFHVAHLGGFTAMVDLVAYLAYRADHFLFAGQEIDFSEFQSLAEQVVHPPGFMGDPHHFGAVRFFGSQVVYKRIQNTLYWTRIPRIYLSWHTGVLNGGVAIEYAVRMRVWQTRMKTVHREMLQDFDCLSKRPPCRMQAQMFKGFVSSVVGATLTAATDLVTKAGEAVVSAIVSPLMNMHLGAPDAPNPASWADTQCSKHTYKMMVGPQDYSNPDSSMATDPHSVHVRSLARAYSRLDIATWDASADVGKLLWSTGFSPGVVPGLGVLGSSFRLMRGSFDFQIEVVRNALHKGKLVAVIFPNAIGSVPSTLSSFQDYYSYVLDLAASDTLAFRIPHMTPEEWYSYSDETFFLALYVVSPLTTRFTISTVDVNIYCSTGPDFDVCMPTAVFSAYRGFVSQGVSDVTPDPQAIQSLKDTPMFSVTEPGSSLGGLSKFHMTCSHGDILQLMKRPILAMQAVPKVGAVFFASVPKVFSLTKDSDSLGSLSYFDLFNSGYRTFLERFWAWSGSLRFFLVTDAPATVTGILHVRVTQYGGGVSAEGLNTIQLFNLTELRNPGGLVLTLPFYNLFTTLPTLPTVAKPYDAKAKPPLFCHQFSEFLPSLDLRVSGVTVDCKISVAVAVGDEFMLYNVLPPLAQVDVTLPLVIPPPKPKRSSREVSKIPADSTHKTPADGAHGEMSNILPFEVPSTSKHRTSSFIASMIRSPSTASDSSIASDDSQMQVTGGVLGRQAQRVRDSVHESLTSSGSTFGEAAGRSAADSASQRLAETVSTLGSQVEGLASEAKITQNQTLLLRNLWPALLLKLSHYAIAISQIERTSQLIAFLVGLFSDIVLATCVFVELSAVFAKLTSGIAGFISRVVSVLHPTMTVSAGSDVSPPPSWVETIVGLVKSWIAPLLLFFSSFELPWDSLRGLLRDMTLFGTAHRGFSCIFQIVRSILEWLFSVFSSFQTPEEIQALWFDSHQVPICSWERLAVYLLGNFSLSRFATSEVFFQQVADAWEFGQEFLINTTHLSKNIAVARMRDLAFKMANIHAKMPVSVVACVRQEPVVLWLCGNPGSGKSLLAMRLAKAIAKKLAGDENSVFSVTSGTKYWTTYSDQAVVVMDDVFQTTAKCNSADSDEMSNFCQMISSVPFNPPMADIVDKSIFFNSKLVICTSNMLDPPRDTFASPEAARRRYGNNAYEVTGNFTQQNNRVAWAAGTSWAIHKVGYDPAKMAFSDARQRVSCAGDIAKHVLAQINGKKETLDGLTWDLPELEEVQTSPKGVFCEDSTPQWDYTYDVGRLDRTPLSDVPGPVKVPASRSFMTMKAQMGLEHEEEYSDCRPSTSTHSQDVSSLPSTLDSVAEHYGAAKEEVQGVVDAIRDALLSGEGRHEMARSLTNDLASLYARVPFCVWRQLCAVGQTGRVADIARALAASAADGVWGVLRYLRVLFTRVFVPVVCVVFSVYMVNKLDRWERDDVEAQAYNPSAVKWSFLKRARSRLPFVQPVDSPASFVPLSGASPRLSPGAEAKVLASIGAWRVAKGAEAGIVNAMRVGGQVLMVPRHGVRPGSVHQFTQNGITYDIPITEENHYAYCVKAENGKQYLDVAFVYASGVPAARNISSYFWSDAEQTAFVRGEGTALLFHNGKFEREESVFGLHGSTQHVDAQSVMNGDPDAVLPWTLLAGTDVSSRKGHCGSPLVLRSDRLCNPLVGMLSGQVEFTSVNFTPVTREMIAEAMAHFAVTVQGVELTPPRLEVQYSVDARQLERPFFLFDSVCESTVFVPESRLDLSPLAAFNSLALLREKQHFPARLSPRDFESEEKVELAGESIPLIWVSQERPQASFDPATMERAVSLVSDSLVSHQTVPLRVFSVSEALHGVEESVLERFADGDTRRVTKPLDVTTSAGIGFPQTKREMVIFDEGNCPVALKPDIAVRYEQYLEKLKQGIVPDDVFAGFPKDELRTEEKVVAGKTRLFFMPPFFFLLACRQYFGDFCAEFRRMRGFLGHHLVGCDALREWDGIGRFWSTSRVLEYDVSQWDQSVSPFLLDSLRRILEMSYRGTEEDRLVRAALFHVIAFTSVQIGRLMFVTVGGVKSGIVGTGEFNSVIHILAIFYSLLRLRGEFYLPFVPFLVYGDDGLVELRGISISEFVFEMGSLGFRLTHPLYKSLLPEEGTIEEVAILKRRFRAIQVSGCVAFLPDISMDTILGILEWKRPTSTLSEHYLAGLRFLFEAGRRPEFEMLRALYTYWTDIMRDQRSWTWERFLGECDFGGCVHAALASMLPPIFPPPIMFSDVYAKHMGDLKAVMLQWHSQGIKVTKYCDIPEMLPNELC*
>megahit_632_9145_prot_1_1_2340
METETIVRSLIPMWRANPKLVASYFRIERVPALRGTELDKFIYPVRFYEESFENKNLRDARHALLQFRPSLLLDLVPGQYCRDVVVLLQNRANIVVRQITHLLSAYRDDRELCKHIMFCLTDSNKDLMKGLPSAISHCSCLPDLFKLPQQGGKKPLFGKFHGNLACDHIDPTMVGDMRAPDLGVWQKYEEQVDHPLGLGSDRVPNWLMRRRNLLVDLSLNDDFSPMEESGTLGPVGDISAGGEMETSEETYTTDGFAVRSMMTSDGYKPVIQIEANAPAKSQFVGLCGDTEFPPRSVSHMQVVSTFGMSGATPVPREFKISGKSHTKLRWFSRSFAWWRGEFIARLSVKMPLGVAGKVKVGIAPFVAGSMNEKYIMGLPGFFWNFDGEDVIYFRVPWNHADFISEVGDFIAHIGICPVGSFIKAANSVDPLVFTLALQPYKCEFYGKTAVIPYTELSAVVRPGTPFSVGPSGGMISILTSNIVPVAAAALVTVTNATGGTAVGTIMSAATTAVATSSVALPGGVFNITAPAPYTSVTALVTFNGNETPIVQASDYSPVEESGEGEVIVPGVLGGLPKTNDGSIFSEVVGRAKVDVTAARTIWTPVRTVSISAAATTSLLNFKLTPRNFGITGNASTYAPSHASQEAERFIFYGPSRKGGVPSFVNVKITSIANAYTNARLLICQVPHGIPPPTTLAVASQYNCTYHELHGAPTEFCTVWLNSSPVALVDSDGTAGTLSVFLVENAFVTGQGTPQFTLWITSSGMEFSAPRIPTALSILA*
>megahit_632_9145_prot_2_2529_8117
MASFLFRNLTADATALIKDIKATNSEVSASIQTTSSLFLDTISSVGKNLTAATTELRGEISNISSLLSAASGSSACAAVATHSLMQSLDTDYQKIRTLMSDNGPQKSVLQHIGSGLKNHPLGILSSLTGMATAHNVGAFGTHFVSFCSMLGLEESLYAKVLDRLTINPQSMPTPFSHYTPGDFSPEAEVDLSYVVSMISLLTNMAGMTKFLPNSVKSLLDNGAKMMANAEGWRKIVVVLEDLLNEIGIYSQPRHKLIKKMQVQLGFALENCEEFDALLALSAVRVLAPGTRRRFDAYVKSVRELNLFVLSKEIRPQFSQAFVTSVVTLSRRADEQHLTVLKLSAGSIARPCPVGISLVGPSNLGKSTAVKHLLAKVSKHLVRLTRDDEDVDFSDAESWMTWNQNSTDSFDQNYAGQPYHVVDDAFQDASQKDHLTFIQKISTTPCSTYQADLSSKGMPYTSRVVLVTCNHFPQNTTTLSDITALWNRFPVSIRFSRRLDEHGAVVPLPDGIIQRNSTTYDSSYSWVKIELREKTAAGSRYVEGSLDQVAEDIARRIIASERLAQDSNAPPPSPEEPFVDAVEEVEELPATVEILGLGNPFEDFQPDEEEGFCLDTARAIGFPLQSILSHPLAHLLEQVSTGSHTLREYLELFPEMLEPALFYQYRCVLRNTVSGSGALEQFLGIPVLCLDPMIEAMVVAYWNGRELSWHPDPSANRWWKDLKPSTADLWHRLTGWSQFWNSTGSVRLFFGRISSVLLSPLYHAVSSLVGLLYGNHDLDYHIGLVFDCIAAVIGGTLMGLGIFLLLALLMEGVDKFLLWRKSVPARLMFKTPSEEWKNKLSQRDSVLEPWNNPPVDPYGEYIAYVKQVDIHNVLCIRMGFLWVCDQSHTFRKQPATKFLSAECCVTPWIGLFEAGSTASDSPTPPEKRRARQNLAGGGSKPFRNVRRENNVLDFSEVVDLDDVVASLVERTPPVPRVRLSVRASPAQIDVEPEEHGGVEIPDAVDLRIQRTKVVSKSLTLRARDLPAVPPPPQLFEEPTMPTIHQVAVDLGRYVRELEEDSLVEPELSLDPNAQSLVKAIKDKHLVPIISQDKRGTLYGLHTQKIVIAPYHIARSGVHVTVRVEGVEYAATVVSAIPSWDLCLIQLPPTAPTAVSLLKHVVSDERFFTAARRSTFIQYYPKSDLTALVAGTYAHTLEDVNKSVFHNRIVVTGLNVNLALSQPGDCGTPLIAFNPSVPQKIVGMHVAGCKAGLTSFSTALSVQRIQLLVSRIGMPFDTPMPALVGTVDQSWSPASLLNPNEEYFVAAHLEEGEHFGEGTFQYFGDLCFTSFPTDGRGILKPTPFASKGFPFPENMKFPAVLRESDKRLKDSSLLAKTQYGKPNILLTQLRKYAGTDGQLDQVLLDSVVSQLLDYSVSVMKDDVLGCSDRQVMLWEAINGSETDVHYQELAYKSSSGIPWNTIGGTRKIDFLTSVTTEGSVGNVAGYWFSDSPSARLLYHVTNHKLDEALEGRRTMSLWKDCLKDELRPLENIEIGKTRAFTSAPFETVLATRALFGRYKAAWTHHGVDLFHTVGIDPNSSAWGRLRSHLCARDANFIDGDFSNFDGTIPSQLMRAAGDLIIETIRFVDDDGHTLARETIWEEFITTLQVAYRTVYQKTHGNNSGNAMTTPINTWVGIISDVYVYFLTTGARSLSQWMTDVVFVGFGDDSIRSVAKDARQGYNPASITETYAQFGMKFTTAGKKSVTDWMSIEDITYLQRRFVEKSGSVVLAPLDKRSVYQCFNYCSIPSTDLVGWKSQTHEQLLEAARHGKEFYLRVSSCLRKACLTVADQALRNAVSIQLSLTFVDALAEVVNRLGSAQIVRL*
>megahit_632_9145_prot_3_8262_8432
MLVATNQVAGCECRLRRIKLLVANAGCDESSCRLRMLVATNQVAGYQNSVEVKSRRP
>megahit_57796_1349_prot_1_1_609
MELERGNTEVTENPIFFKRKKIEVQYYQDNNTSYIGCSDFAKATPQSAAYEVFVKFITSAKGGLITVFPHQILKLKTGLWLSMPDKIWAKLETRSSEAQVGLTVKGGVIDQDFMNEIYIILQNDSARSVIVNLEHAQAQMIFYGYDPQTTDLEVVQVQRLQDLKYAESSNHLGLGSTNKEPDQSSRREPDQFAVGAGSSKKT*
>megahit_57796_1349_prot_2_623_1282
NEYNIEIVRNDWEQLAEDIPDACECPFESAYTRMLINDKKHSNLQKVIFENKMVETQVIVDSSPITNYIFDEVLTRLGKMTRAIENCGRTLDLLFEEKLTYICKAILQPQINCVQNTIKIRMFIIVPLLCEEEIKIEENLTNRAWHDAKMLSENGLSWSHYIKIQKAAFVRAYAIMKKELHGVEFILCSTLDFEEIVSQTIGVVQPVKPEDIKGECAEL*
>megahit_13788_3115_prot_1_113_3097
MIHRCFGAEEESMYLEVNNTHDELSDACRPLVSAAAELRGAFSELELPYAAPLRGHTHGVAAAKRSSASAFADILGEYTARRPVFFQMSKTDQRKGRTGVREYHWGKDLNAEARNIDSQKDDMLVLVDVDYYLDDLPGKLSKHGKPALIYTFQPSAAAKAEGDTHYTFNKDQTVSYTVGGGGKYSHRVWNFDGDSFSHTGYGCFGCVPTSFSVFSLERKMVDPDHQLILAAPMGLFKGYFQTRKARKHAQAKQLARLAPVKDGFIRLQIKTDTGVRVSTARAGGYLAAEVSTQVDEAISLVAETTKLLSHATVVSKMSGAGSVGKPPGSEVLLAYHQVRSGKVKINFGPVEEKVSMLDAVHSYQYVPTMADYEPGTPSMVAFMNPLVDGAYVPERGLNNDRRTHETRVRQPQLDAKKSGNSPSPHVMKCMKEFCELLGEIIGTNLSPVDYETVFARQNRPTQRAILEEAEHQDVTQTARAMQKAEAYQTANDPRNITIMDGVNKREHSKFMYALYDMMANVPWYAFGKKPKDIAQAMADLCLIARWWADSDFSRQDGNIGALVRIFEMMLMLHLFGKEHHAEIRATLRAQTFLNVKTRFGVKYNSGFSRASGSPETAVFNTILTAFIMFLAFRMSRKTNGAFYTAREAWDALGLYGGDDGGTPDLDPKKAEKAAVIMGQKLEILVVNRGEVGVQFLARHYGPNVWFGDSNSCCDIKRQLSKFHVTPHLNKVTPLGKLVEKSFAFSLCDSGTPVIGQLVRRALELEGFTRADYKNALGIWNSDLSQSDHYPNEHDEWMDDLLEKQFAGGFDRAGFEVWCTAAGTANDLLVPMVFHRTIQQGAHPARPGTVVIDGEVVTTEGNDGNAAPVAQDAAGHAAGELPAQPNATATRRRNRQRLFAAGEPGVRDARPAPASTDARPRMARQPPRTVREPRVPDAGRLPHDGPPRPLRRDGTSNPRRPLGGRQPNNNNNRTTHPPQGGEDHPIRADQVPRRG*
>megahit_935_8226_prot_1_1_162
RPLGLRLKPQRYLFDYSAIISAAVVYWKLCCERIRVNALVLSLQKFIPVIGKK*
>megahit_935_8226_prot_2_605_6244
MSNQSKIAMVPEQRPASSNDGAVHNANLHFNLCNLALNNATLTHEFISKQQCKSERTVCSTCYSLKKLVKLGRKLQILTKTSTYFFTNLHRLNPLNGNAIMRDAVSYYPKLNPQERQIVNKAFIACKKKISRTQTELWSGNRSDHHEPTWKTDSHQRCIDRIQIETNLYAQGAAFEHEDGPGFCSTPYKSTIYTICKYCITGEHVWYVRCRWGKAIDNALAGYIVNIMKTESTRFCESMLIELNSDPRTRKWLKTSLQRYSDQIPAPLLTNFMEMMHAQVGWPTFFTEGLSMRHEHDLNVNVVGLDNVIQSISSHFKDLLGENTATGLISRFTGFILLMAELCSSSNIATKIRSILLFVLQFDFSRLVVNIAATQYAQSLAKVFQRMREQIDNWREGDGEGQDPLVAQSGFDKECENVVTGTTRLFAAMIGDFVPGMSNMSIHEQSDRSKKLDMYARSVVSMEKLGTFIVKLIKYAYKTVIESYYGLPVGFSELVALEKNLGTWATEVSDYYNSGGLQRVTKNRTEAGRVREWKRQGDSYNNLLFNARTTSTVQIQSAFRLVYTMANSLFSAASHFMSESRLHVEPLVVYVYGESGIGKSVMQSVLIGDVMAHIDKITGRTGEDTFRMGRNTFVMNMNDDYVPGYKPMEHRAIQVDDAFQLRKEDTISKTVDFIIKSKNIVDFNMVMADLESKGNTKFDSEMVFFTSNIPPPINELAKVAHCPSAIVRRFDAIFEQRVKREFRDKFGHIDIAKVLAKYPHKFDEEGKPYLDTASFDVYEFTMFDESMNAKAGCGMMTFNDVVDHLRSTYQSKKTACEIVIRTIERRETERCKSAESTQPFVAQVGWSVWNDLTPPRVASPTFSEISDASYADLPDEGPSDHDLISVFGLEQFTMLANDVNVSRHSIVTTYHLMKGNNETLREALDSTNFDAIRRCRTLSIETKKNILDKFTEYFDIVRNSKILQIGVALVSIVATVWIIKKLFTSSTPMASESYSTDVTRVSKPTMRAHRDPKFVSVAETYNTDNTRQSKNKVKSESYATDVTRTSKPTMRAQEKLYVSDNGTSLIANLYDDNNQLVLNRNEFRDRKSCELAAQATNDPVAMQMIQNRLRNACYTVNAVYTNRTNGNTVESHMRGMIVFGRVLMVPAHLFHNLDPSNSCVLKLTSAIGVCHTAALDKCIIMDDFKDERDVIFIELPSYVNEHANMLNHFHRAEAIGKYVAEDAIMYVVSNGVSMLKTTNNLKRVTRTEYAMPDAKGHVVDTISIVEGMKYGIHALAGECGSPLVWMNPQTTGGRILGIHVAGSTNVGMCNMINVELLTKVKNRFNSVTLDVPDLDPSFTSQCVILRDEPIGLCGMVDAQLAVRQNAKTTIIPSELHGTFPITTVPAMLCKTGDIDPLSIGVHAMVSQPTIFDEDLAEKATRHLSHTLSQFRHGALEFGVLTLDQAINGDLSHKGITPLNMHTSPGYLFTHARALQKPALPGKRNFFTKISDEPLIHVPGEIVKNAVHERIESCRNDIIDFTVFVDTLKDERRTIEKAATGKTRLFNVGPMDLNIAIKMYFGAAIAYIMENSVEGEISVGLNVHGEDWKRVYDQFKRNGSNWVGGDYKCYDKTLSYQLLMKCADIFNDLYDDGPENAKIRINIFKTCFSAFHIANAQIYRVHQGNPSGIALTSIVNSMVNALMFRIVFMENGGNIESYLNHVCVKFYGDDNIGTVSEKAKHILNMRTLEQTFAKHGIEYTMPSKNSVGSTVFLDDDERTYLKRKWLPFQGRVFAPLNIESIYGMINWTRTSADLHTATQDNYLCACREMIHHGRVKFDDFVNTVKKSAQNRGIELPFVSFEESSSYWGSEDASSVITFGGQTVEFTKRSYCLDDEESYND*
>megahit_935_8226_prot_3_6483_8225
MQVDPYMKESLVAFLQRVYHQSFKWASTDLHGALLARISFPNFLFSVVPVWDKLANFAYFRAGVKIGIRMNGSKFHYGQVLITWSPQGENTGMLHASTHNIYSASGFPCVMISPSDNEVHELTLPFSLPYNVIPLDNSDDIAYQFGTLHVYVLNPLQNAGVASDVSFTIFANFVDVDISGYSPSIYPIPTRVIATQATNPALLPVSPTYNPPLFAQSEQKEKSEKGVIGKIAETVGSIAGYLIPVPEIGELAAGVSIAASIVGSIANIFGWSKPNSLIAIQPVQQQYTNLSNTHGLQEGQCLSIVPENVVGSAAAILGGTPDEMLLQHIFSMPSLRVANVPWTSAKLPGDAIWDEIVNPYAIYTDFHAIYNSLLSWGTKPFNFWRGSLKFHVSIICSQMHVGRLRISWLPEVYTVPYFALTEDQIASTAGVIIDIAKETEYDFTVPYLKPTPWCSREGLTDYANGAIRISVINELNHPNSPVQPVSINIWVSAGPDFQVARPTQKYMGYDLYEPPAPPLMAQGLTRDIIRNNPAPPLIPAIGAVDKNLLMGEQLMHVKDLAMRPSPYFHNTISIANTANSY
>megahit_108443_913_prot_1_1_507
INLNASHFSYITDLNKYSKRYYIGCSAFAKATPQSAAYEVFVKFITSAKGGLITVFPHQILKLKTGLWLSMPDKIWAKLETRSSEAQVGLTVKGGVIDQDFMNEIYIILQNDSPRSVIVNLEHAQAQMIFYGYDPQTTDLEVVQVERLQDLKFAESSNHLGLGSTNSK*
>megahit_108443_913_prot_2_507_725
MDEDIKLAVNAWTPSLTSSAIEIIVICIILVIKRMMKNANCYFGCSIKKKNIDDTDHDTVDAVPLTSVFIGK*
>megahit_108443_913_prot_3_794_910
MGYNRFFSWTPYKGGFLVTTVSGPSPVVFGGRSYIGGRT
>megahit_13689_3126_prot_1_1_1470
MPKDHRLLEGSSNKARERECVDRRYSEKLFNYSADELNNTVVWTHKACVCNELVALKLRHQVDDGLRESIPMHNISKPLEGMLRRVRPWSREAICDLYRGTKRRDMDAAKASLELEGLDWDKDTKLRMFLKADKYHSSKMKAPRCIQFRSKKFALEYARFIHPLEKMAYEALRNDNGVRFVAKGRNSYQRAEDLRDAWEYYSNPVAISGDFKAMDAHETQAKLKEYARGVSKGLNKQDRRKFMRYFRVLLSHKGSTRNGTTYKTIGTGASGEQDTAFKNCWIALMILVDLLKRLGIKGTIYLDGDDWVIILEGCDAGRVTANCFTQYGMEVTIDVSEEFETIDFCQSRPVHDGTAWRMVRNPERVLARLPWIVKPLPQNCHERYKRSIGMCELAMSNGLPVLQAVAERLIECSTKRYMITDYHLRAVAEGLDPTKARSKPVTAEARQSFERAWGISVDQQLAWEQLELTEPVIDLSAYEAVGGERPYGG*
>megahit_13689_3126_prot_2_1513_2103
MDATLAEGVADELGVAKATPVKPRRETLGVGGVSRERGTTDVGPVTEKPVKHVRFVGVRPREVGDINSIRQWARRIGTGRPVDPTTVDEELYGYIIYEFALQPRSAATMKNMVQRGRGYLRTMDCSAYTHIELHKLLMRAVRAAMRVPVEEDEVRQYLKDPVESDIRDKHAKLVTNGDPGRIGILFGQRAKLPKSA*
>megahit_13689_3126_prot_3_2054_2980
DLALQDVRARPSVISRNLDISTSTVERSHHVQGWSERSLTKQAALLAQWRSEESCETAGAPQPSTRGGLYRECNPEATKRTESWQKCSARASTECLETGTASRPGSSGPNDARVDSVGESTNRPVGPRRGTTGRGARQRRSIRRALTLNDEHGPKSWLTMCAVDNLSRGAFAQYEKHLNAGSTPESRPTPPNPKRKPRVGGVCQLAVGTTDRAGARKHAAKVAECATAEWTKPKQKDSRTALEPTERPGARCDEEVAECATAGRAPPGRNTRCYMCGSAVGSHCGAIHTCYRCGCDTCRGCGRRAGCC*
>megahit_15391_2950_prot_1_1_768
MNARIVGSVPERLTMNRRNRGGARSAQVANRSKPQQQQLRRWRVNTRDPALVRPVDCALGPYIASQGGGGEIVVRNREICLAVTGTAAAGVVPAGSAIRIFKFENIGTGSSLNTTFWISRIAAGYDLFEITALDLEWVPAVPLTSGGNKALSWDPDPSRTAAPASIAAMSGDYGTNCSQIAVATRTKVERQQLNRLPRYETFPNAVTLGEGVVGSVNLVYDAVVLPNAVAAGAITIGYVWMSYTMRFRNPSNTQA*
>megahit_15391_2950_prot_2_746_2221
MPPPKDHRLLEGSSNKARERECVDRRYSEKLFNYSADELNNTVVWTHKACVCNELVALKLRHQVDDGLRESIPMHNISKPLEGMLRRVRPWSREAICDLYRGTKRRDMDAAKASLELEGLDWNKDTKLRMFLKADKYHSSKMKAPRCIQFRSKKFALEYARFIHPLEKMAYEALRNDNGVRFVAKGRNSYQRAADLREAWEYYSDPVAISGDFKAMDAHETQAKLKEYARGVSKGLDKQDRRKFMRYFQVLLSHKGSTRNGTTYKTRGTGASGEQDTAFKNCWIALMILVDLLKRLGIKGTIYLDGDDWVIILEGCDAGRVTANCFTQYGMEVTIDVSKEFETIDFCQCRPVSDGTAWRMVRNPERVLARLPWIVKPLPQNCHDRYKRSIGMCELAMSSGLPVLQAVAERLIECSTKRYMITDYHLRAVAEGLDPTKARSKPVTAEARQSFERAWGISVDQQHAWEQLRLTEPVINLSAYEAVGGERPYSG*
>megahit_15391_2950_prot_3_2258_2722
GPVTEKPVKHVRFVGVKPRDVGDINSIRQWARRIGTGRPVDPTTVDEELYGYIIYEFALQPRSAATMKNMVQRGRGYLRTMDCSEYTHIALHKLLMRAVRAAMRVPVEEDEVRQYLKDPVESDVRDKHAKLVTNGDPGRIGILFGQRAKLPKSA*
>megahit_9379_3707_prot_1_1_675
MATKANKQMKNQKKRGNNPNGNQNRDLVSIPASIGMRSTVTSPILRSSKRGTIVENCESVARLFSGAAGGTEVITVVPLSVQNPGQLPWLNQLGQLYSKYRVLDMKLTYQPYCPTSLGGEIAMALVYDQNDTSLVDAARILQTYGNVRSPVWSTTTPVVYDRTKSAYPWLVSKLNPVSTTLANLSVSSWLLVSAQASTATTALGRVMCQYKIELVEPVSPVINN*
>megahit_9379_3707_prot_2_790_2295
MTEVVTPEKSRYMYRYAGTGVSRRFGVHNNSLHNVHRGLTERVFRVERNGTLVPPPYPRSPGCFKDKLSKFANSLRPVPLRPLTDDEFCQRYQGRKRLVYEAAAASLKVSRLTERDSHLNTFVKAEKLDLTAKPDPAPRVIQPRTPRFNVSLGKYISHQEKRLFKWIDKIFGKPTVMKGHNCCQTGEIFKEQWSQFLDPVAIGMDASRFDQHVSDIALKWEHSQWLKFVPKAHRKALKRILVMQLTNTGVARVQGAKIKYTCLGRRMSGDMNTSSGNIILMCAMLYCYLCEQGLSPRNFWVANNGDDSVVVMERKNLHVMSALPQWFLDMGFTMKVEAPVYCLEAIEFCQTHPVFTDRGWTMVRDPTRAMAKDLTANCNITNEKHRNTWLHAVREGGLALTDGVPVWPRFYECFKGTASEKKNQVDEHMDGTGFKRLSAGLTYKAYPISPEARCSFFFAFGITPDEQLALEAEFRRHSFEVGDKPVGEWNHLAEPQLPGGL*
>megahit_9379_3707_prot_3_2365_3384
AFFRFLNLSYLHFQFYTSTMAPNPISWATGLFRKRQVPKPTLGGRVVELLRCTGVSPVGKPNAYQNALDSVAEFISPTDEFEPVNVNKEILRGVGGLLKLAGGAVLHAGPKLVCNLPVVLIGVAVGTVAYKTMKHRRQHAFRVTREEDITFAGVVEETNGRDISIVVSVEEDGVVENPNGVDENPGDLVDMVTTDSYTEQVGDAQVTRKRKTKRRREISSVWTLCRQEVAAHVGVLSDTPANRLVTQRIILDFLREKKCRPYDVVRILPVAVELCFVPLDSEIMSRKVRVSLAAYRKALELANVGPNRTFAQRLLGLPRGWMDRLMGLKVPSSLGVPDL*
>megahit_18173_2704_prot_1_1_1506
MTEVVTPEKSRFMYRYAGTGVSRRFGVHNNSLHNVHRGLVERVFRVERAGTLVPPPYPRSAGCFKDKLFKFADRLRPVPLRPLTDDEFCQRYQGRKRLVYEAAAASLQVSRLTERDSYLNTFVKAEKLDLTAKPDPAPRVIQPRTPRFNVSLGKYISHQEKRLFKWIDKIFGKPTVMKGHNCCETGKIFKEQWDHFLDPVAIGMDASRFDQHVSDLALKWEHSQWLKFVPKAHRKLLKRILAMQLTNTGVARVQGGRIRYTCLGRRMSGDMNTSSGNIILMCALLYSYLCEQGLSPRNFWVANNGDDSVIVMERKNLHTMRDLPDWFLGMGFTMKVEEPVYHLEAIEFCQTHPVYTDRGWTMVRDPIRAMAKDLTANCDITNAKHRNTWLHAVREGGLALTDGVPVWPRFYECFNGVMSSKRNDIDEHIDGTGFKRLSAGLSYKAVPISDEARCSFYFAFGITPDEQLALEAEFSKHRFEVRDVPVGVWTHLAEPQLPGGL*
>megahit_18173_2704_prot_2_1576_2610
PLFSLIFSRPHSLTSTFLSLTLSSTMAPNPIGWAAGLFSKKKQAEPTLGDNIRNILRCTGVSPVGVPNAYENALASIDHFIDPTVIETAGVNKHIVRGAGRILKFVGGAVVHAIPKIACNMPVVLVGAAVGTVAYHAYKHHRQNTFRVTTEEDIVFAGIVEETNGHDINVIVSIEDNGVVERPLGLDDNSGDLVDMVTVDTYTEQVGEAQVVRKRKTKRRREVGSVWSLCRQEVVAHVGIVSDTPANRLIVQRIILDFLREKKVRPFDVVRILPVAVELCFVPLDSEIMSRKVKVSMAAYRKALELANVGPNRSLAQRLLGLPRGWMDRLMGLKVPASLGVPDL*
>megahit_17066_2794_prot_1_1_573
QLFVVMVNVIDHASAIVQNAFVVYEIGKLGYTLYKRYHSDWYKAQRIIKTADTDVRSTMDEIENGIDFETHQIAEAISAQTMDVIENNTIKRRVRAKAPFRAFLVKAGKAKFGLPNVTPANRMCVRKYLYDICVSHGVISRHIYENVDFATEMVFIPTASEMNSAAISKTKIKKQKAKVMRHLGGASQMA*
>megahit_17066_2794_prot_2_598_2103
MDTVPSNYPELSPIYAGTQKRRQCLYMGNFIVDDKLNTHNNSVANLLRGVGERVLYTDRNLTKCVQPLNGVFEKRLASLQRTIVRSVGRQSPVSHSQFVEFYKGPRRTTYERAVASLALKPVCPRDARLKTFVKAEKINFSIKQDPAPRVIQPREPRFNVEVGKYLRPIEHKVYDAIDALFRSPTVMSKYNSTQSARILKEKFDSVPKCAVIGLDASRFDQHVSTQALRFEHEIYDKIFNSPELRTLLQYQLVNNGVAKGTDGWFKYKKKGSRMSGDMNTSLGNKLLMCLMCKAYLDSLNVQYEFANNGDDCLVFIQTKHLNKLDSLDQYFKDFGFNMKCEDPVYNFEQVEFCQCKPVCSNNLWRMVRNIRTCLAKDCTSVNLGHNVDAFQRWLSDVADCGNAFSADVPVLGAFYNMLKRFGKDGKYEGHTSEFSCYRAMSNGVHLKHHSPDDGGRYSFWIGTGISPDSQLIIEDYFNKAVWGGDKRQLIDNIDYIITHGK*
>megahit_17066_2794_prot_3_2093_2761
MGNKRQNGSSKLVKTTVDQLSRPNSKLNLKGRLNENVSYISGNEYNNAAIVNANQAIGYGDVILAPGNSSGRSNAAINGVGRYFQKGLYLPGTFVKYIPAVGLNTPGNIIMGFLDNPDMIRAWAALAPGTHLNFLRDLGNAKTGPLWQDLVYPITQQPRRKFFAVDPTIGYTIDEIDQSVQGFVVWCVYGFTPVNANVTCGQLLVHCKCKFEEVKSFVAAQA*
>megahit_10437_3541_prot_1_1_897
MTKVVVKTTRRKQARRRRPRPALVGFENSRVYDHTNMVLDPCNAKIAPTAYRGMDGFVQRFARNQTVNTGTDQCFISIYYPQYNGIFTSNVPTGATVIPPVVFGTAGPGQSYLLTNSDAQRAVGACVDINYTGTELNRQGMLYMGSVKCSLFSAATTIDQLTTLLGHPQRVPDGKSSVKWIPSPIDEEYWLTGPTSPDNSGDRNAIVVIGTGFTSASPFQLVTTLIAEWQPNAGIGIASNNPNSHDTPGGLEHVRNNLQRAGTWWVTAAHTLEAGYQTAKSVYRATRGVRAGLAMLTM*
>megahit_10437_3541_prot_2_899_2473
MVQAIDEPFVACPGVATRMRSGGKSRPMKRSTHNLSGLPTRGAVFSHKNTVGNLHRALRERVLFSIIEGELTETMRPVGDFATPGMITWQRRVSNRMPRGLLPVTHRVFCEKYCGLRRKRYETAAHNVARKGRGIVNGKVSAFLKAEKNVGSAAPRVISPRSPEYLLETGCYIEPLEKRLYKSVAEEVGHECIMKGFNLGDRARVVTSHWESFERPVAIGLDASKFDQHVSKQALRYEHRFYTNAYHEDKWLGELLKMQLDNEVQARLDDGIVNYKSKGGRMSGDMNTALGNCMLSAAMLYEWARIAGVKIKAVIDGDDCVAFMESQDEQKFLDGLREWYMERGFRMKIEATAFEMEAVEFCQCHPVKLSSGWMLVRNPVKAITQDHVWIEKGGITHSEVLAATGEGGVALYGNVPVLGAYYRMLRGTGKLSRAAVREMKTSRSWLRHLKGEDHGHLEVNDEARVSFWCAFGITPCHQVMMEQYFASYDLNSTLASNLLYLNHPKELTTLLQQDLSLFLNFIIQ*
>megahit_10437_3541_prot_3_2486_3187
STQCLAKCYIPPHKEQSFHPILNMFLISKAVKTLPIALKVFAPLECKVISAGVVFGWCAIIATRNHLKGQLVSADHLVGLADEVGDYENVLDMDDIPKDEKTLSEEDQAMLDLERRILANYTPLPEVAPPRRVRNCIRYWVDRLNMEVTYKGTTPADMAVLKHVVEKMMKRRNYRTQVIAKMAGLVVGSACSGTIIGGIAPAIIRATQKRDGKPASWLHWLLRIKTHEEWQRM*
>megahit_14418_3051_prot_1_59_3007
MRSFEFHLARMSGATLCVVTGYRLLTSKWLADRVEDYRQRVIADRKNIIRDAAMVRTSIQKQMELVRISVRKGHSHQEAATERNSATETMLSVVEKSGYEPYIISPSPREAEYHGSRQFYSLADFRQDYRRDAITDRHVIVMTDVDYYVDMNELIGLGVPILMYTFQPSTVSGEVKDGYFTITDDSVHYRVAGGKDVRHRIWNYNQDTMYTVSRPNGFWENLKRILRDITGITALCGFLYHKLGIAPFGDPVTMFTVDQFKMGEHRNIVSIVPFATCRSNLLKISEYGAELEYMRYQQRNNVANFNAVTYISEEGPLISLGLEGNFASVQLPLQDFENVRTAYELSKNNNLSDTVRRSGRPCREAAIIHKCLQAECTLASEVVHKPGDLARHYQAIGSLYDVDPAEQGKCYAREYAPGPLTQTAVFPSESRSNERATIDGRIAGPQAKAKSREHITPRMRKVARDFVHHLVPEAGFGRPYPLTYVEEQQSKPLQRARNDANRYHDEFTMIVKAFQKKEAYNAPNYPRNISTVPHNQNVKLSSYTYAFKASTLQHVPWYMPTHTPAEIADAVQNLAASTTELVETDYSKFDGTFLRFMRECVEFAIYKRWVHLDHLAELSQLLANELQAPAVTRLGLKYDPDCSRLSGSALTTDGNSIANAFVSYLANRLAGMDDGEAWSWIGIVYGDDGLRSGNVSNALLTDTASSLGFDLKIVNRAPRGSPVTFLARVYLDPWSSPASVQSPLRTLLKLHTTCDTQSEIEDIGWAKTQAYLVTDCKTPFIGHWCRAYQRNCTARVVQYADYNDIPFWVKNDDHIGNSWPQSDSSDWSDVVAAELGLTTAELLRHIALLEAYTGPTSGLPRLTTSIDLEPKMSVALDGEVQAGPSQQQTDKDGTNPTGDRSAPGRARAALPGVDGQASCSRRSNRGPGERDANVCDKRPRRSMPPSRSVTSVPPRPSGGRGADGDGIEGAARRRRTQRRTPV*
>megahit_13383_3160_prot_1_1_2133
MGRAGEDACFNIPKANFDMLMGLSAQAAVTARCYALGFKDQNEIGLIGEYYNKTLISAIVPTRMAKPAKVIVHRPPGSSADVEKVTFRAYADPLVTDCNQVPNVKLWECMEASINARITTQTNEVTPPRGVAILATEFVRLVVPVPHIGVPLSLEATAARLNKPSQVLAVKRVWETMDVEHRRLIEGFPKREPTNKPPRIISSFPDPRFLLGLSRYTLAFRDLVLESIENKAWFCPGLTPTAIAEKVCEYVGLVQDPSEGDYSNFDGTVSAWCQRHVMNAVYYRFFNTLFHDELSKYTSMLISCPARSKHFFNRYDAGVGVRSGSPTTCDLNTVLNCFIMYAAVRTTCTELTPEEAYLQVGLAFGDDSLFCARYKRAWNKVATSLGMKLKVADFNPEHGITFLARVFPKPHSSTTSMQDPLRTWRKLHLTARALTVPLASAACDRVQGYLVTDGLSPVTGAYCRMIERHYAPETDGDGKRDLRACRHQEKPFWLTEGGTWPQDEADVTDMLHCAAARTGFTPEQLQDVETVLDDAGPWSGVTLNRDELPMPYVGTFDNSAMPLHEVDARIPSNDVNQATSEGNSPGPSASEPSGLPPGGSPGQQPSPSQPNRHQGPRGPPGVSAKGREDPGEQRQGAAGETDGPGIPGASVRGGPGGARTRGAANRGGGGGRGGPRGGQRGGRGGRGAGLRTGDRLPRGGGRGGNTPVQP*
>megahit_13383_3160_prot_2_2136_3065
MLSQRMLFGILAATAAWKLIKLLLQYGQSRPYSTARVGVLLSLHRLLVDYTRKGHSFDWFPGNSVTETNPTRLQENGHSIAGAVRDAARRAISDAVMASGRTKFEFNPSTHSKDVTGSAHPHLAPSDLDLPYSAGVPGPSEVVVGIDTDYYVECWDDYLGRGNPAIFHTFAPTDVCGVDGDCAFRIVDNEVVYDVSGGARWQHRIWDWCAFGEYLSTSTRHQTWTASSTASSTFSDSVGECSRRFIICGLGLTVLTGLSSTQYRSFLAGYTLSYLARCTRGSLNGFATLTRAALLGTTSYRLLKLALPA*
>megahit_60513_1311_prot_1_18_1310
WPMQHPLLRKKWYSVKDHYYRSKPDGDSVKLWYTRYRAAQRQCEDTSRWQLHRMHLAVESLRSDLKTLVGKLTPVPLSYTRNTFKDLSRSAGNNLQKVRTKAELSIQSCLDIQKSLQTDGKKVPPYRIAFRNHLCVVGEPSKSRVIMVSPGELAFIEKRWAYPLAYAMKHTIHPRPWATNFDWFSDGGQEVKSRFRPNRTLSLDFSSFDISSPTWLTEAVFDLIGSCFLMDDEEQAIFDGITRNHMDATATFGTNRYRLTGGIRTGSSFTHIIGTITCILMIRYHFGVGVDSLSYGDDCLVETREPAWKVAKWYGEHSTFVVSKEKSKRGVYWLGMYLMKGRWILPDTRKRWGQLFFPDSQNHEDLVGLLQAHLINCGNDQMRWDLRKILTETGMIHISPAFRRYFEHVELPFKEGDTIIRLDDRLKAMF*
>megahit_2164_6440_prot_1_1_5484
MATNNEISIPSVLLSFTIDESFISEFPLIPQDDESPTEHADRIAYVQAVHKWSIFQQILIDADLEPLDNDMEDYALAVMQVQSLCVSCLSEPSAWRRDFFVERYLNIIGRFQTARYDALAQRVSFLDSTFRSTAHDQFWTTVVGGWLPDLTTQGIEPNPGPACSTLRHNCSSSVCTMTKRDYNNIKRENRLLNKLYRDCARRRIRIFSPCGEAQLQGDNTYSPVEDVPTQCASCGQLKCDCMIKKLTFVNSIVNFINTVLKIGHTIYTTSTGVAQVGNLFDLLKPFRQTDQAAADFLTRVNDRVDGLPTVSSMTESITTAVESVLNTQCGFLPVTLRTVLKALFSLCALYILYKICRVSSKICSMLRSSISLVISVPLAVLTKFDEWMEHSDPVAQSGSAEDIVVGSIPKVLAMFSSLLIAYAVGKIPGKDNTCVGWMHKISLLPRACKGMQDIFSCVSEWSTTFINWILVHICGYDEQLYSQCIPEIKQWMSEIELYSIHTNLKTAASTREGAYRLLGLYGVGHRLLLKYSSALTPELKQAMTRDLQRAARIKTAVEAASSLAEGIRPSPLPIWLVGESQIGKTSLQFIISADLCASVNIKNVRDHMYSRCVENVFWDGYNDQFITIMDDFGQMKDTAGNPNLEFFEIIRAVGNFAYPLHMADISQKANTNFTSKVLLMSTNNFRLPVESLTYPDAIWNRLTHSYQVSIKPEYQISEIDPATGVQRIRLNVPLALETAPFFPNDPTRRAPINTNVYEFRRFKAINRNNPDFEEVLNYDQFIEVLKHDLALKLEGGKNLDEYVSAYAEARAQVGESAEATDVQEWVETAQVPSIQDFIDWVHALTYNPIPSWDTLSFEDSHAHLCRLITEEYRGLSPAMRRELPVRNYGSAVVIPESIYGPLVIAFLFSYYNVDVRISSRFSYYEEAKKFAAKSASRAAQETTTFLKYVLEQLKKHPFITAMVGTAIFVACTEIYKYLTSTSGIVESDTRNLMPKNRSHAKAQRNVKMSRKLGNAEMGVDQNMLSVLNSVRHQQYHMRVAYVDCTRSDSNMGTITNVCGTIYMLPRHFIDYLRTIVSIGREVKYIVLVNHGTAYVEKRILYDDFLRDIIDVDPLNQSMDLSFVNLDRLMPRGKNIIHHFVSQNEAHKLSSGEFSSTLSGFNLVDGRLENATQYGNARCIAQTHYSLKVGESKQLYNTHEVAAYSMPTQPGDCGKLLFVNSTVLRGGKILGFHVSSNAQTNCTNYSQIVLRETIEEAKNLFPGEAQCEGAFATLTPSENSQIDSGFLNVGQLAQPIPQSSTTALRPSSMHGVLTTPTTKPAKLRDFTVNIEGEEKIISPLENGVKKAGVTCGIVPNELLDIAVHDVSIRLRENHVDFPVEIRVLEYEEAVRGIEGDDKFQPVNRHTSPGLPYMSQRQGKPGKTKWMGSEGDYEFDTTDALQLRADVYDLINACKTNVSADIAWIDSLKDERRPIAKVDAGKTRVFSNGPMHYNIAFRMYFMSALARIRQNRIYNGVGVGINVFSTEWDFLGRYLQANSNCIIDGDFENYDGTLSDQIMWKVFDILNGMYNDEHTLIRKNLWYYACYATRIMRDKVYLCTHSLPSGFPATAEVNSIYQLIAFRCVYLSLAREHAPDLANMAMYNAFVRMIIYGDDNVVSIAEPITPWFNMITIAQTFKTMLNMVYTNPQKDLNLVQYKTLDEVSFLKRSFKRVNGMVNKHQAYLCPADLESRLEMLNWTRVGSEVDPRVIEADVVSEVFKELAMHGKEVFNEWAPQVERAALESGIKGFHNCGLFAYHENVLRNIPLKMKRCDVIFTGAGKNVMSKKPL*
>megahit_2164_6440_prot_2_5653_5832
MDVTKTTTADTITLRSDGTEVSDDYSSKPASLPEQLYSDIIDRSDHSIKDFLSRYAIITQ
>megahit_32634_1935_prot_1_1_1935
WPPTYFPPQHWQSAMIYFYRLKNPVPSKIQKTMAMVRALANRVYDRLEPVARDFMVGLRAVIEYITRWFSKTSTASWFVAGTSLLGLSAWVENRHRARQEQVRRQREQDKLLERPPLESQAESDTRNHQPRVRPQPRTASTAKPALVKSAAEMGQSFGQLDVIAKVRRQQYHLTAVYADGSQTECGTITNIVGQAYLMPHHFLLRFKSRPPVDIVMTNYNTAVVLTRPYATWIDGPAVVLNDECGMPRDLCIFAVKEIHRGRDVTGHFATQDDIAKMMDRSFDATLSGIDMESGRPVPVSHGGQCTLLSEKTVHGFGMDGKNIMTTRVAVHKIPTKVGDCGKLISVNSDAVSGRIFGIHISGNSTGRNHAQVISREELMSCIELLPSTAQCGHGFGNLKPSEDPFNCALLHLGEFPVKIPQATRTSIVKSSLYGLVQAPLTRPAVLRPKEVIIDGVSVLKDPLLEGAKKAGMKCGIIEPHILESAEIDVRNIIHSQFRPDGPEPRVLTIEEAIKGIPNDELFSPVNRTTSPGFPYSQQPRPGGFAGKTFWLGKGDEWSLETPQALALLDDCASLESDCANSRPTDILWIDTLKDERLPHAKVDIAKTRIISNGPMHYNIVFRKYFLAAMAHIRHNRAQVGGQAVL
>megahit_55392_1386_prot_1_1_1230
VSHSQFVEFYKGPRRTTYERAVASLALKPVCPRDARLKTFVKAEKINFSIKQDPAPRVIQPREPRFNVEVGKYLRPIEHKVYDAIDALFRSPTVMSKYNSTQSARILKEKFDSVPKCAVIGLDASRFDQHVSTQALRFEHEIYDKIFNSPELRTLLQHQLVNNGVAKGTDGWFKYKKKGSRMSGDMNTSLGNKLLMCLMCKAYLDSLNVRYEFANNGDDCLVFIQTKHLNKLDSLDQYFKDFGFNMKCEDPVYNFEQVEFCQCKPVCSNNLWRMVRNIRTCLAKDCTSVNLGHNVDAFQRWLSDVADCGNAFSADVPILGAFYNMLKRFGRDGKYEGHTSEFSCYRAMSNGVHLKHHSPDDGGRYSFWIGTGISPDSQLIIEDYFNKAVWGGDKRQLIDNIDYIITHGK*
>megahit_55392_1386_prot_2_1304_1384
LVSIDNSSVVILITTDVADIFVESAF*
>megahit_12938_3213_prot_1_2_2320
MITSQFTGSEPVEMDFSQFSPQSGNLTSEGVAPVEVTEQLMTFCDESADYEMSTRHSKDDSFYITDSSDAEIGNFFERPIKVATYLWTPGSVLFHNFNPWSLYFSNKRVVNRITNYRNMRCNLKVKFVINGNPFYYGRAIASYNPLHTQDSFTRNRLPFPIDLVAASQRPHIYINPCTSQGGILELPYFWPHNALDVTLGEWSQLGDITLRQVNGLAHVNGAAENLSISIFVWATDVLLSVPTSVNAASMVPQSGKDEYGTGIVSRPAATLAKAAGKLSKLPYIGPYALATQMAAQTTADIAKLFGMSRPLAIEPVTPMRNQPLGQFATTDIADSISKLTFDSKQETTIDPRTVGLACDDEMNIRELAKRESYLTTFNWAQTAASETLLFNIAVAPFVHASIAVPSNREFHLTPAAFATIPFQWWRTTMKYRFQAVCSSFHKGRLRLVWDPVSQAGASVAEYNVNYSHIVDLGAENDFTIEVGWGSTKPYLQVDYPKLSGSTWFGPTIIVPDPLTCNGVLSIYVVNELTTPTITTPTADVPVNVFLSATDDFQVFGPDPDYTRLAYFPQSGSTTPGANNMVDAVSGSPTGGSACRVLGARLNADDKSHMFAHGDPIESIRNMIKRYAYSESIQIPSTGQATKITLNAFPLFRGDAPDAVYVRVTPAGFTNHCAMTPINYFTPAFAGRRGGLRNRFSVYSDRVMWSAPTTITRGITQQWGVTPLTLPLGSVSAAAAARTRVLDTASTWPGTAMTLTNLAPTIDAEIPYHSSERF
>megahit_12938_3213_prot_2_2485_3213
AAFKILIILARKAGYNDDQMSIMEGIATDITYSVQTWNGDLMMFFGSNPSGNNLTVYVNCIMNSLWFRSGYFELTQLPVCSFRNNVRLMTYGDDAISCVRKECENFDHITFAQFLREHDMKFTMPNKTDVPTQFMTMDDADFLKRKSYLHPELGYRVGKLDESSLWKTLHAQMASKVVTPQMISGSNIDGALREWFFHGREVFELRLKQMQQVALSAGISHMCPGLSVDYDTRVANELGKYS*
>megahit_118100_866_prot_1_24_866
RNGGQIGKILRNTFEGKNNIISLDIESFDQNMVREVILLSFAILRSNLSFTYMQRRMFHFVTCYFITSTVVSKIGSDSPQVYLKINGIPSGSGFTNLIGTLCHAIIIEYLAPGTLERAQVCSDDNIFVYNHNPKILFRNYKKIFKLTVSKEKTEIFNNKGSSLSYLGFKWINFERHIDIKLCINQSIWHSEFRKDLDKYDREVARTASILLNGKNGSNIFAMAFPDLMKNIRLGYDYRFLYLKSNRPPSKLPSTTASQSDSNSELRSSLLHHLRFGYLIR*
>megahit_35305_1842_prot_1_1_1062
VAIGINVWSSEWHHLALHLVSNSPHIIDGDFTNYDGTLMDQLMWSVFRIFNSFYDDEHSTLRYNLWHAACYATRYNQGQVYQCTHSLPSGFPATAEANSVYELILFRCAFIKLAIEHGHPDLANMQSFNELVRIVTYGDDNLLSISPLIIDWYNMHTLVKCMATFGMIYTTAQKTTDYQRSRSIDDVSFLKRYFKRVETGYGTLPIYTCPAPLETRLDILNWTKLRKLGSLPEEADAVTTVLQELSVHGKEIYDRESRRVVKAAIDCGITGFIQLSLMDYLTKIMTGDLPRSQFPLLINFVPQRCDLATERQNSDVSKFPSSAIVGRCVAIQPYTLGSHEAAPQNPRDRQSDE*
>megahit_35305_1842_prot_2_1207_1842
MSSRDLPSQLYDDIGESQTHSISDFLSRYVIVSQGTWDSARTRGSVLQNLVFPKQLFNSGAYSVTQNINKLEGFVGLKAKVRVRIEINSQPFQAGALMLHYVPYSEYMESHSQWYSSATTTNTTAASGCPHVVMNLANTTSMEFCTPYISPYLFFNLPTGQGSFGNVVVSVLSPISSVTASSVSYTVWAKFEDIDVRFPTDAPLTTNFAQIG
>megahit_59519_1325_prot_1_1_570
LRSDLMDQMSNAAIFSNILIGISVLKCGKSVYDYLTRDRRTARKLIAKAQIEVDKVMVELNCVNDDEIDDVTTLVSANVIDSVDNVIVAKRKVRSKAPFRAYLIKVGKAKFGRLRHSSANVLCVRKFLYDTCIAHGVLARHIVENVDIATELVFIPTAAELTKLAVKHTKTVKTVKNVESILGLDVDNN*
>megahit_59519_1325_prot_2_676_1323
MGQYICDDIITTHNNSLANLIRGVGERVLYTDKKLTVPTKPVSGIFTARCGIHMQTVARRLGRQSPVTRHEFVEYYKGRRRTLYQRAVDGLVLKPIHVRDSYLSTFIKAEKTNISLKPDPAPRVIQPRNPRYNVEVGKYLLPLEHKVYDAIDDMFGAPTVMSKYNSKQQAEIIVDKWNSFVKPVCIGLDASRFDQHVSVQALKFEHSFYNQLFNSK
>megahit_35666_1830_prot_1_1_1830
KTDEGKIRYFFNIDLTDWALRKKYIGDFVAKFRALGIGGHHTIGIDPVQEWDSIAHYLGEENILSADVSGWDTSLAPFVHEIVRDVIAFFYEDDTPQQKQVRYMLFERMVYSHCVLGRTNWISVGGLKSGQFATTELYSLWHTIMIFYCYTKKYLAGTPMIKTLYEIPEQKSLINGDDGISKVEKASDAVLFTEAYAELGFTLSGDVKGKKPKVAPLSEVTYLKRKFCSFPVDNYKFYYPSLDESSMLSMLYYKRSTTEVIDVVRAALTFCHQACDLEAFQKVREISVLLGCMEGFHADWNELAEWYPAPVFFVNHVKSLKPKRVTPGSHFLGAVTFPKVSAVQIPIQTPAEVRESMINGYEDICGYGDHLWDNDYYNHILQEHGYAFRTGKIAQARMKFAFGFAASGTQLLTLPDLESDLRVLDHVVYGTSILEYTPPHYVNQKVRKVDNRIHKGIVRMDSRDLLVATANLIHDGVEGFNPDGKNNFEELQYVVSKWPWTAYKKDPRIRPFADILEDQMCWWDMVLDEYRKEPLGKHEKRALRTLIHDRFSVNLLPPPMFKDLVKPGVFMYSRLGFPFNAKAEDVVRLMYPEGYSDQENLWHTFHQQRQ
>megahit_32251_1949_prot_1_3_1922
ALPSNEEPLITKTGEIISTEMRTSDGDLTVIYVRNQNLPRKSVLKYIFKNAFDLWKTDNCYSLSASPNLIISNLSPSFSWCAAENVEGRMTIRSLCASFNGMCGSPLIRLGKDGTHILGMHAAGVAGVTGFAEIITMTRLIPMFERAKNGLQADQQGEVLAITSADLPVHLVRRTRLHPSPAYGAFQVKKEPAVLSMHDRRLKVDPSVIEDLPYAKIRNNKPLPLESRTALLFWHQKWSDLPDEKFTPLTLDQALNGYMNLEPIDPSQSVGFPHNTKGRTRSHFIYRDENDRIQPKQSLHDEIDKFWNNPEEFKFSTFFKDELRTLDKVAAGSTRVVECCPFAPLICFRIIFGRFYSFMHSAPGVSTGSAVGCNPDTHWTMFYHNFSGYEVVHDIDYKGFDGSISADAIDMLEEASTMFSTDYRAATLFHWMRETTRVYGCRELRVSGTMPSGMSGTSIWNSVINNVLVLSTLLQHPTFSLLDDDWDLLTYGDDVLVATDPKIPFHWIRDRLNDYGMHATRADKSTSTSETDIGGVMFLKRHFRPHPYLVGLCLPVIERDTLEQSIMWERDGNIQETLCSLERLAWQHGYTYFEWWQSQIKKAVKESGCRMPKFTSWNLLHAQWQKDVTGSVVIDYRFG*
>megahit_23235_2360_prot_1_3_2360
VTHNDFQYVPMMYVNDIVAKMKQSASTRTLGLILERLNRLGALDAYLATLIDDPLEYPKISTLLNSILQSDFYTLQVGAEAFDICAEHLNSKKITYQVKMDSIIMDRLGACTERLAFKCVGPTLPEYEPQVSRTCPHNSINALQTRFICDYKEMNVSLQHEQSSSELLAKTLATMMATHGLPFEMLSYVETVESMDWSAALKKSAYELLPEIEGQEASFFDTKTRAFAKWEELKNKTSINTRLIQGFSLGFSLITARLVKSVYRALKPVLSQADAPIALGSMMTNEQIGRWQKDSNFKGLYTFDADGDTYDATTRLPAVLMVYEIYKQLVGGDPSFGVHCLTKSLKIRGSLFAHGVKYQLPISAFEAGWAPMASGRADTTLTNSLLRIREGLFYLQQAGLAGKVLASGDDLRIASDQPFPVSKLGFFGAMLGRVEKVESNSTENGVFLRKLFYPIGNELVPGVLPGRILPRLGWISAKVKASKRLGVLKGDCIGRLTCDAHVPIVREACLRLLFLLSDKKAIHTAQSRRIHTICETQHMWDEETLVFMASAYDCSTEDILDCIEEVSNMELHHEYRHPLFRKMFLADTTTSDGSRQGLVASASHAVFDRSNVTALLASNSRPTTLWSSIGQSLWAAATEEGLKWAIAVVAFLLCPTAIAIPIAFIAPTIMALIESNTVYGIHVVDFFSRFVAHSGMMVANLFLPGLGVAVHALHNLLAHFNAPVLFFVQLSTNLKILQVRARSVANLTLEFRHWIATTERLNQQQVEDLDFLHDPTADILGIAETI
>megahit_55270_1388_prot_1_1_786
RKELKDLLNWQLVNTVFARSGAGKFKYVKKGSRMSGDMNTSLGNKFLMCLMAMSYIKTKKFRMSFVNNGDDCLLILEAKNLNNISDLQPFFKDFGFKIVCEPPVYEIEHIEFCQCKPLFCNGIWRMVRNVKTCLLKDVTAVNLGHDIDMFKAWLFDVAGCGKTFAGDVPVLGEFYRMLARFGKDGNYHDKDAQFKCYRTLSKGLHIPFETPDDQGRFSFWKQTGLSPDAQILLENYFSTSIWGGDKRQFIENYSHLIKNGS*
>megahit_55270_1388_prot_2_776_1387
MARKRANSTKTIANVVATRSNRGMRQSISGRLGNSTVLKGIELLTPLTVTGTASAVTTYYPLIAGTTSGRAVYTFINVAKNFAKFIYQPGTHYRYQPNCGLNTAGTVYVAYIDNPEIIKDFAAASGNVRLDIVKGTANMKSYPLWQEFTVNIGPPRIKQFSTDVTTDFTNADTMNRVCQGAFIVAVESVSQTADTTYGRSAIQ*
>megahit_63241_1276_prot_1_1_582
GDDCVIFMEREDYTRFVAGFDEWFLELGFRMVVEPPVYELSRVEFCQMRLINTVRGPIMVRNFETAREKDSCSFLPLSNEGEVRKWLWAVGECGLALTGGVPVFQSFYKWYMRHGVKSRVKDSVQMQSGAMFLAMRLSSVEREISATARDDFMVAWGVTPDEQTALEEYYDNLDYVHSTTHVDKFEEVQGAPF*
>megahit_63241_1276_prot_2_583_1275
MLHYGNWCGPGWSNGQSRNSVRGTAPPVDEFDETCRQHDFAYADSADLRGADMLFARSNFGKGVTRTIAAMAVGLQGLTRPTDKFHPQNFQKMTNTQDKAQPRGSKSGNLRGSNIPPAESKAGITRSMAPTSIGTTIRASKPTMKRTSDSCTMSGRDFLGTVEGTGVSTFGLGKSALLSPAYFTSTFLGNIARSYEKYRWNSLRIHYVPKVSTTVTGQIVMCSQRSVSEPG
>megahit_37266_1783_prot_1_2_1783
TSAPVLHDFLTKAAGEPPETYTPNMASHYTIVTPNATVSDVAEDGKTYARSYAPAPLGVDAVFPVLSTENAKAAIEGRVTKPQKVAKAASEVMAVYIEYASEFVDLIVAKEAGKGVPMTTDEVIERQSRPSQRLRSQARDMDQREPFRVSAFNKREAYNTASDPRIISSCPTMHTLELSSYTLAMKDNLLKTLPFYVPGATPTEIANRLQDLARAYPVLVETDFSRFDGHINEFLRRRVEFAVYLRYFRPEYRSALSKLLNAECNPKARLGDLRYEPGCSRLSGSPLTTDGNTLINAFAQYCIQRKNGHSVSQSYDQIGLICGDDAVVPECGITAESRTKITMKLGLPMKVARIARRGQPIGFLSRIFLDLWTTPDSIQSPLRALLKIHTTVDVVSDLMDAGIAKASGYRVTDDKTPIIGNWVRCYLKLADQTGDALPTRDVPYYSLEEFRDGPWPQGSVASFVDVVANDLGITTGEVADYCAALDSYEGEIDAMPQLSLPTQTAKLTAVVDGEIHQSGSSSDSNVDQSSNAETLTKPNSDGKPSTPNIVPPGASAVTSEPGKPGKDADGVQPGYGVSGDSKRGADLPNIPEAA
>megahit_42536_1640_prot_1_3_1640
ATNSRSIPINREMLELAIESLDKSTKTKSLISQSIIGLEYDKVAFETNATIDIVGTLPKYLIPRAGLNTTLIKTPIFNLIEETNMMPCFLRPFKDSNDNIINPLLLEASKMAHEAIHFDIDIIDLAVKSLSKRINLPKTSYNQFGRPSILNDTETINGRIGDQYIKRLNLHTSCGYPWSLFSKNGKKELFKEVEKDIFVMNEELQQAVDFRISQAKLGIIVPAIYVDSLKDEKKKIEKVMAGRTRIFSNGPVDLTICVRKYMAEFLAHCTCQHISNEISVGLNPHSSSWGEFYNNLKIKGDHWIGGDYTNWDKHLPYDLSISIYEVIEDFYRMGSNYSEEDALVRKVLLETTMSPHRLISNTIYKAHQGLPSGTPLTAVGNSLINSLIFRVLFLEIGKNSGDKDYFKKFQQFEDLIGFAAYGDDHLCRVNNSCTWFNMLSIRECLSNHGMIYTSPDKSEFEEPYLADDKITYLNRYFVERDNFVYAPMEYIQICEVLNWMRKSSDDISSLSQNVDSFYHELAHFPKEFFDQKQKILDTQLLLKHVP
>megahit_54048_1408_prot_1_3_1406
AWKGRLFHASQLDKENIREISAQRQKAWLLKKPSADEYGFESKDYDLSPDVKKITNYVPKNIMGVPTIEKSTVFLPRPFRPDVALSPSDERKLPLRNTSCCKWIGLTDVPVGAWKDSIRDPLGWYDGYLTSKHVPKTLSKKLDISRYSLVEGSWGTNKSLLSEMSQPPACKNMPSAYDLIDFSVDRLHLFGLPEVNFVLPKWILNAVTMNSKAHPGLYSRKFFGSSKENAYAKAIIVARSIWDKIVTSKKAIADTSLWSVGGRARKQDFSKGKPPESRIVLMPETPNAIIAGAIAQPIIRAMKRKVLEVPECENYMGQDTTNGGWRRIRDFVKPGTPVLELDWKKFDSTVIENAMVAAFCLLRSCFPESGKMDKLFLFVMSGFIYKNVAIKQRFIYRITRGVPSGSPLTSIMVTLINWICLNYTLRKSRLFGITGPNDYKLAVSGDDTLIAFLNEDKHVIEEANHVTK
>megahit_90090_1023_prot_1_2_658
KFLMCLMAKAYIIQKGFRIAFVNNGDDCLMITSKKNIGRIQSDLVTYFASFGFNIITEPPVYEIEHIEFCQCKPLKVNDIWRMVRNVKTCLLKDVTSVNLGHDVAMYRSWLFDVAGCGQTFAADVPVLGAFYNMLKRFGVEGQYHDKDSKFSCYRTLSRNMHIPFDKPDDQGRYSFWLQSGIHPDGQLELEDYFNTAIWGVDNRQVIENRNHIIKYGT*
>megahit_90090_1023_prot_2_648_1022
MGLKRNNKQNKTVVKTIEQQSQRLPRMKMRGRLNDNITELTGNQYLDVPKVTIGNTLGYAKLALCPGNSGGFSSYPVETVAARFQSGLYLPGTRLDYYPAVGLNTKGTMSIAFIDSPNLMKQFSA
>megahit_78691_1113_prot_1_1_1113
ASIPRAAVVEDLTRRVPESDKYLIEISVPKKEGAYIPITDAESNNIQIRTAYRPTMTSDQRKNLRVIEGEVIDTKEPALLFARNAKIPVPFENVWIPGETLMKTLPVAKFDDHVLETAIQLFKDHYKPLLGTCRVLEEQEVAGSFSYAKPLDEVSVGRDFIESDGCNLQSSAGHHLSKVKKCRVKRGDFIVVPEDGSGNHYTQEFRKEVARVEGALSIGVHEPHVIEMHLKDELRPRSKTDEGKIRYFFNIDLTDWALRKKYIGDFVAKFRALGIGGHHTIGIDPVQEWDTIAHYLGEENILSADVSGWDTSLAPFVHEIVRDVIAYFYEDDTPQQKQVRYMLFERMVYSHCVLGRTNWISIGGLKSGQFA
>megahit_108623_912_prot_1_3_911
WKNAKTQINKFHCLCKDVTYANLFKNPDIESQPIYIMRNCIHNEDVGLHNRYLKETPNDVIYDENIFKQCLEELIVELRRHWTGPLTLAEFMTEKKGRLRKRYNDAARDVLDYGFDCKKDSTITAFVKNEIYNELKPPRMIMGRNPKFNLIYGLFTTSLEHCMVKIPQFSKGKNFIERGKQFAELIFGSWIMEGDFSKFEATQRQKLLEDVELGIWSALLSEKEFETMKILFYMKMLKKGHTLNGLKFEFNWCRGSGDMDTGLFNSIISWIACRYFCIVNNIDKDKFIVDGDDNLISIPQGMD
>megahit_122802_846_prot_1_2_844
YASPYTFIISIKESTEMNLQQLRPPSDERSYQLPYTPKDAVGIVKYALNKFCDISQYSEIVHGFFRAPSTTEALIEDFKRCDIPEHVVIKDNTYYEALNIVSILFKPPQTCRSVHFCDLRYYPWTLNTSVEAPFSTNPELRTKVLKAFEAGQLETPKLNFHNCFNHVFEFCRPIVHLIKDGKSQGNKFLYWATAHARSHLSKIDSPPKLRLVFGMPKLILMVELMLLWTYFNFLRIGKTPIAWGYETLNGGMYRIALEAAQLPYKINTWLALDWSLFDKYA
>megahit_228536_583_prot_1_1_582
TTHNNSLNNLIRGVGERVLYTNKNLATPIGNDPGVFERRCRVYKRALVSRLGKQSPVSRQQFVDHYKGRRRTLYQTASDGLVLKPLRVPDSHLSTFIKAEKLNFTIKPDPAPRVIQPRKPRFNVEVGKYLLPIEHKVYDAIDELFKSPTIMSKYNSKQQAEIIVEKWNSFADPVCMGLDASRFDQHVGVEALKF
>megahit_152918_743_prot_1_2_742
QLMWSVFRIFNSFYDDEHSTLRYNLWHAACYATRYNQGQVYQCTHSLPSGFPATAEANSVYELILFRCAFIKLAIEHGHPDLANMQSFNELVRIVTYGDDNLLSISPLIIDWYNMHTLVKCMATFGMIYTTAQKTTDYQRSRSIDDVSFLKRYFKRVETGYGLLPIYTCPAPLETRLDILNWTKMRKLGSLPEEADAVTTVLQELSVHGKEIYDRESRRVVKAAIDCGITGFIQLSLMDYLTKIMTG
>megahit_90064_1023_prot_1_2_823
MSHISELTHNGLTISYGQAEPRTRVLNVLIGISNEDRVLKINNADIRTLAAALLERMYYCKVGNVFLPPPVVDQQVVFSKLNGFRNRVRKLMAFKPAKLSPEDFVEMFRGRKRTIYENALTEFYETGVLLCHAVSAAFVKCEKVNPDKAPRCIQPRHPVYNIGLGCYIKHIEHSIYEAIGKVFGDDDIVVAKGVNVEELGRVIKRKWSRFNNPVAVGADATKFDMHCSAEILTWEHSFYKMLYQGDKELARLLKYQINNRGVGYCDDGQLKYKV
>megahit_101535_951_prot_1_2_949
AIQFLRTFPSVLIGKSASALPTELYGIQYGVDPSVHFKSPMAHLSVEDNAERFMVLGSTPARTVMHSTVSASPISSMVEEICGVPNVYGPPKFSLGARIWRKNLIDSATPSRGVAAVTLDKAVVDYLAPLLIKIDTDFWKDQVSPLTDVDNVSGKDGVRFIDAMKANTSLGFPLSGPKKQFYLPLPLEDHPETACPMDVDPMFWDEVKHMEDEYLAGRRCYPIFKGCLKDEVTKRKADPSEEKVRVFSSGPMALQLVTRKYFLPVARFLSMYPLLSECAVGINAVGPEWDEMHQHIAEYGSHRVLAGDYSAYDKKA
>megahit_93503_1000_prot_1_1_792
VDSKEYHKSSSSPHRMKRLWKWMCISVKFTPIRLPDGSEWKRTHATIPSGLLQTQVLDTFVNALMLITCLLALDIKINAQTYMKLLGDDSLIGISTSVHPEDYESFLSLLAKEAKRRFGAVLNVKKSSCHPSLQGCTFLGYTFNNSIPTRDSIALLAQLAFPERHWDIHRLSARAIGIAWASCGQSILVYNVCKDVYTFCVKHGAKPDISGYTYLEYIVNVTNINPFEFPTRIDICKNLIGIPQEVEKLNERFFPMKHFISRF*
>megahit_105606_928_prot_1_77_928
SFMHSAPGVATGSAVGCNPDIHWTTFYHNFSGYEVVHDIDYKGFDGSISADAIDMLEEASSMFSTDYRSTTLFHWMRETTRVYGNKELRVSGTMPSGMSGTSIWNSVINNVLVLSTLLQHPTFSLLDDDWDLITYGDDVLVATEPKIPFHWIRDRLNDYGMHATRADKSTSTSETDIGGVMFLKRHFRPHPYLVGLCLPVIERDTLEQSIMWERDGNIQETLCSLERLAWQHGFTYFEWWQDQIKNAVKESGCKMPKFTSWQLLHAQWQKDVTGGIVIDYRFG*
>megahit_112743_891_prot_1_2_889
YTGLKNLTNPCSNLDCEALKWAITDFSKPLYDSIANSNLKHVRPLSNSEILNGIEGKRFIDKMNFKSSMGFPFSGAKAKYLIVDPRTGLSDFADDTFWNEMNKCENTYKQGYMCNHIFKTCLKDEVTKVKDDMGNYKKARLFQAAPILLQLLTRKYFLPIMRFYCMRPIISECAVGINCFSLEWEELYAHMTRFVENDVDVGIFAGDYAAWDQRCPNQLVVASLTILINFARKTGNFSKDDLTVMQGIMTDLAYCLINFNGSLVRFQGMMPSGHNLTAVLNSNANSLLVRVAYYKL
>megahit_204410_624_prot_1_1_114
MSGDMNTALGNKVLMCLMAYAYIQTKSCRIEFINNGDD
>megahit_204410_624_prot_2_253_624
RRTLYQAAADGLVLKPIRPQDSHLSTFIKAEKTNYSMKPDPAPRVIQPRRPRYNVELGKYLLPLEHKVYDAIDDLFGSPTIMSKYNSFEQGNVINDVWESFQNPVCIGLDASRFDQHVSVEAL*
>megahit_139053_786_prot_1_2_784
GYTKFGVEYVINYINNTGSSATTLHNTIPNALKSYIALRMSGKSIIQAYNNLGVYGGDDSLDFNIDTKLLEKVSTKMGLKLKCETILPGKSVPFLGRIFVNPWETMECIADVRRTISKLHLSSSPASVPDFIALRRKAKGILITDSKTPLLRDWAEAILRVFKDNVSTSKLEQKFEEQLFDRSYWQKFDTPFVTPRYEETYSVVAENLGITEGDLLNYIDKLQKVNTFDDFDMDKLIQESPKSEMSVAHRGIIIPGKDNQI
>megahit_127710_827_prot_1_2_826
LVYHEEIRSMRYRLSYLLFVTENGVKYNSFDSQKSGSASTSCDNTEVHAFAQFCHYRDIGYDAHASFKMIGMCTGDDGLMRTTDPEGYIRTCAGLHLVLKANIRPPGSAVGFCGRIWPDPCRSKRSFADPFRALSRFHYSDSSDMSVALQLRAWRKSVGYFATDSGNIVGLIADHIINISSVDTGTLGTNQRYLASITENKKMTTASIREKFLFKPIYPGYKAGPVELLDPDTKDPSILFLANQCELPLVQIQDWLKAVLQTEALDQLPTLFSTE
>megahit_131821_812_prot_1_1_810
AEELSSARHWACQWARRFLPRRPTIEQVIGVPIGNSATFSTTRDEGGLLASVVALLESAPILDPDCPDHVPPSAWSSAVTDVRTVLAALAADPVDPPKGRVHAICERGHKVRVVTAMEAPVLVLGHLARRRLAIGMRKWDMIRTVLKGKHFDIARELHGACGEIVSSDLRAASDLIPLDILGALVEGLRDSGRLLPVEYRGLVSCTRPQHLFWPCGKDAVTTRGALMGPPTTWSLLNLYHGWCWDACEVETRAFSRTTVPASRAPAPPRD
>megahit_178021_679_prot_1_3_677
YNLRLGKYIKHAEHHFFTAINHAFGARTSATVIKGFNADRSATILREKWNLFQNPVAVGLDAAKFDMHVTVNALRYEHSFYKSLFPGNKELSKLLSWQLRNKGVARAADGIVKFEMEGTRCSGDLNTSLGNCLLMCAMIWSLCHEMGIDAELANNGDDCVIIMEERDLARFMAPIGPWFKRRGFAMTVEEPVYEFEQIEFCQTHPVELSTGWRMVRNWSACQQKD
>megahit_207169_619_prot_1_2_619
KESSEMNLHRLRPPSDERSYQLPYTPEYPVGIVKFALNKFCDIKQYSEIVHGHSRAPSTSEALTQDFMRCNIPEHVVIKDNTYYEALNIVSLMFKPPELCRPVHFCDLRYYPWTLNTSVEAPFSTNPELRTKVFKAFQAGLLDSAKLNFHNCFNYVFEYCRPIVHLIKEGKSQGNKFLYWATAHARSHLSIIDKPPKLRLVFGMPK
>megahit_180032_674_prot_1_3_674
GRSYNNDCATVGYRIEDQRNVAVIPNDFITYRTEFMDCVLSTHVDGKITKIDRKNFGKGVPYEFEFMLEKMKRTTQRNLIERCRNFMFDVTWKVASFMKAEAYCKFASPRNISTLPMSHNLRMGQFIHSFSNNILQHTHWYAFKIHPKVLAERIMVKCQPQLPIISEDFSRMDATHNEYTIQASDFLLRAYFGDVTDLRDLQRNDRIRTVNSLEEELMQMQLLE
>megahit_135790_797_prot_1_1_795
KLSSPVIMRVLEEPSKTQYELMNLLTIISKIDIPNLPMTTVLPIDLEPKQVRYYNTEYIDIHSDARVKGGSHMSPLIDSAFAALVSKANDLQCIDVRLASLQKIRAARPHKRFYKYLSEFVQEIACDAPHSLIPIGIEDVYEHASVGQAKKYADALAGDLKSDVSKSFQKSEAYSEIKAPRNISCVDPKHVANQLRFVIPFVQHLKDNCPWYCFGLTPVEIANRVHTIANSSFGDLVEGDFSKFDGSYITLFVDLLTASFCRMFP
>megahit_211289_612_prot_1_3_611
LVLEAGVVQRGDRGVTFLARYYSPDVWTGRLDSMCDVKRQLSKLHVTVRLPAGVTPSSKLVEKALGLSATDANTPVLGEIATLAVERSEVKNAKPIPGIKSWWAKFEQSEQFPNSNADGWMDAEFLAQFPEFDRALFGSWIRATKRLDDLLVAPLCAEPKPASAAAVPAVVDGDVLPAKEASASSEEIAPATVESAAMPTVAP
>megahit_180810_672_prot_1_1_672
GPGMTPVEIATRVAYICSSAEYVNISDYHRMDGTISYTLRQVERIICMKAFVDYRTELNELLKKNVRNKGYLPCGTNFEQGSSHGSGCPATSVFQTLRAAFTAYLAYRHTPLPCGRERTPREAFVELGCHLGDDGIDGALPITSHTWASSKVGLVLESEVVHRGHRGVNFLARYYSPNVWHGSLDSMCDVKRQLSKFHTTVRLPDNVSPTSKLIEKAQSYVATD
>megahit_241853_564_prot_1_2_562
NSYARNRAEEFHKNSTKDCTDCSPQLVQVRCVDDPLKARIITIEPVKNQRLKGVTTALNRYLRTFEEFRLIGGEKVDNIVKELPSLEEGHSWVSGDYAAATDGLHADIRDACARVVSEYIPMELRELYLQNSGKHVLEYSPGDTVEQNNGQLMGSLSSFNNLSIINSALFRLARATHPTDYSEWHYV
>megahit_266632_530_prot_1_1_528
VAMRAGRVSLEIKIDRMLIRAQEGAVLTSLDVSGWSPNMRRQLELNFTDMCMEFYYMTRNVKASTAFKDLYVVMNKQGFHDIWEAKEGSIQGFFGSADTMMHSLVMQWAFSRAREEGLVKKGSNIEKVVLIDDILAAVTAAGTGCKKTIEAISRHYVSLGLQPDAVKTLVSLTKGH
>megahit_285647_507_prot_1_3_506
FNVGNLDPGEHELVGGYPTLRSILEHADWIDCGDDNLTQVSDEYAKVVNFKTVSSVLEEWFGISCTPPNKDEEAYTFGTIESESFCSHFFKGTYPFVTWALKKESIERQLFWVPASGIDEIESQMIYGVMPMAVRWQDENYYNRIRRAVRLILERTSKRDMTISYSQA
>megahit_191103_650_prot_1_1_648
AGYPWNEKPTATGLKGKMGYIIRVPGEKDILHDDMDQAVEELRLLVEKGGYTVLLKAVIKDEPMKPEKINDGRIRFILVLPMEATLLTREYLLTLCRTMALNPFFFGAMVGVDSSSVQWEQLHKFLSAGGATIFDGDFKGFEYILYTEITDAIKHYYSELCRISGNYTEEELGMVRNILTMLISCTVDYFGNVYKFTSVNSSGNPLTTQINCTGAN
>megahit_227423_585_prot_1_3_584
DGSKIRSTTGIMMGEPIAKPSLTLLNLAVEELAFLKFTKRLDLLTLKLASPKVPWRLFHSGGDDHLAQGPAQYLDLITENHFKSGSHISPGLHGYSNICIKYTERIISLVNLPLRQVICKTDYGKSIVVDAMKVRLFEKGESTFIKKDDKNVAVGKSRQIGGSLRWIPCDQTYWPKFKKVSVRDLFIRRMGTLL
>megahit_249910_552_prot_1_1_552
MQTQVLDTMINCLIIITCLAELDIDITSIYIKVLGDDSLVGLTEDIPREEFENFRERFSNIALRTFGFILNPKPSKSHIGKHLSEVPFLGYFNEQCRPKRDSNELLAHLLYPERRCNAGQIMARCIGIATADARRDYRVYKVCRSTYDHLLSCGYSPDLTALPYHLQDIVYVPETPDARPFPGR
>megahit_272689_522_prot_1_1_522
FDIQGDDGVYRLMDPDSLKSQFVKFGLLVNEEKSYVSDNSAIYLQCLYSTDYRSDDGIIRGIYPVYRALNRIIFPERFDDFRDDDLIGADYYSIKTISILENCRNHPLFYDLVKFVAKLDRYKLQFTQQGLQSYIQRMQKASGAEGLIIHKPENAVSGLNNFKTVRILKELYSA
>megahit_190910_651_prot_1_2_640
RTSIRTRHQTIIAKFVQHFAYSKADIKNLTLDSMKSTWQESVKYCTKDETRVGVRISKTPIEEYSGKDTSFLEERTTRYPWQNTIMDVLFETDEVTLRAADDREIYWIFDPKGNSGKSKFVKYLCSNFTDIIKVSFGTAAQLRSSIISAGPRKVYIIDTPRTLDKEDSLPALISVIEDIKNGFVVSCFYGKHQYIMMDPPVIIIFSNKLCPC*
