# Supplementary material for: Viral Diversity in Samples of Freshwater Gastropods Benedictia baicalensis (Caenogastropoda: Benedictiidae) Revealed by Total RNA-Sequencing
Source: Int J Mol Sci. 2023 Nov 30;24(23):17022. doi: 10.3390/ijms242317022 (PMC10707223; doi:10.3390/ijms242317022)
Supplement: Supplementary file 1 [file ijms-24-17022-s001.zip › Supplementary Tables S1-S4.xlsx]

## Sheet: Лист1
Table S1_Description of datasets from the NCBI SRA database used for comparative analysis.
Description	Species (number of individuals)	Location (Habitat)	Data	Tissues	Sample_our study	Method*	Sample_original name	BioProject	Experiment	Run	BioSample	Number of species and individuals*	Reference
Gastropoda mix, Wenzhou	Neverita didyma (12), Chlorostoma turbinatum (12), Turritella bacillum (12), Reishia bronni (12)	China: Zhejiang (Costal/Marine)	2014	Visceral mass with gut content removed if possible	MolGasW.M	M	WZSLuoI	PRJNA318834	SRX1712690	SRR3401753	SAMN04625958	Sp4-ind12	[14]
Gastropoda mix, Wenzhou (PolyA), same pool as WZSLuoI	Neverita didyma (12), Chlorostoma turbinatum (12), Turritella bacillum (12), Reishia bronni (12)	China: Zhejiang (Costal/Marine)	2014	Visceral mass with gut content removed if possible	MolGasW.T	T	WZSLuoII	PRJNA318834	SRX1712699	SRR3401755	SAMN04625959	Sp4-ind12	[14]
Bivalva mix, Wenzhou	Barbatia virescens (12), Sinonovacula constricta (12), Tegillarca granosa (12), Crassostrea ariakensis (12), Mytilus coruscus (12)	China: Zhejiang (Costal/Marine)	2014	Visceral mass with gut content removed if possible	MolBivWe.M	M	Beimix	PRJNA318834	SRX1712664	SRR3401648	SAMN04625953	Sp5-ind12	[14]
Bivalva mix, Wenzhou (PolyA), same pool as Beimix	Barbatia virescens (12), Sinonovacula constricta (12), Tegillarca granosa (12), Crassostrea ariakensis (12), Mytilus coruscus (12)	China: Zhejiang (Costal/Marine)	2014	Visceral mass with gut content removed if possible	MolBivWe.T	T	WZSBei	PRJNA318834	SRX1712669	SRR3401653	SAMN04625954	Sp5-ind12	[14]
Bivalva mix, Beihai (PolyA)	Anadara sativa (12), Crassostrea hongkongensis (12), Anomalocardia producta (12), Solen strictus (12), Paphia undulata (10), Veneridae sp (2)	China: Guangxi (Costal/Marine)	2014	Visceral mass with gut content removed if possible	MolBivB.T	T	BHBei	PRJNA318834	SRX1712661	SRR3401644	SAMN04625952	Sp6-ind2-12	[14]
Gastropoda,Channeled applesnail mix, Wenzhou	Pomacea canaliculata (12)	China: Zhejiang (Freshwater)	2014	Visceral mass	MolChaWe.M	M	WZFSL	PRJNA318834	SRX1712672	SRR3401656	SAMN04625955	Sp1-ind12	[14]
Gastropoda, Chinese land snail mix, Wuhan	Mastigeulota kiangsinensis (12)	China: Hubei (Land/Freshwater)	2014	Visceral mass with gut content removed	MollanWu.M	M	WHWN	PRJNA318834	SRX1712673	SRR3401657	SAMN04625956	Sp1-ind12	[14]
Bivalva, Freshwater shellfish mix, Wuhan	Unio douglasiae (12)	China: Hubei (Freshwater)	2014	Visceral mass with gut content removed	MolfreWu.M	M	WHBL	PRJNA318834	SRX1712674	SRR3401658	SAMN04625957	Sp1-ind12	[14]
Gastropoda, Murex snails mix, Beihai	Chicoreus asianus (12)	China: Guangxi (Costal/Marine)	2014	Visceral mass with gut content removed	MolMurB.M	M	BHCL	PRJNA318834	SRX1712833	SRR3401909	SAMN04625960	Sp1-ind12	[14]
Octopoda, Octopus mix, Beihai	Octopodidae sp.(12)	China: Guangxi (Costal/Marine)	2014	Visceral mass with gut content removed	MolOctB.M	M	BHZY	PRJNA318834	SRX1712836	SRR3401912	SAMN04625961	Sp1-ind12	[14]
Bivalva, Paphia shell mix, Beihai	Paphia undulata (10), Veneridae sp. (2)	China: Guangxi (Costal/Marine)	2014	Visceral mass	MolPapB.M	M	BWBFG	PRJNA318834	SRX1712837	SRR3401913	SAMN04625962	Sp1/v-ind10/2	[14]
Bivalva, Razor shell mix, Beihai	Solen strictus (12)	China: Guangxi (Costal/Marine)	2014	Visceral mass with gut content removed	MolRazB.M	M	BHZC	PRJNA318834	SRX1712840	SRR3401916	SAMN04625963	Sp1-ind12	[14]
Gastropoda, Nucella lapillus, set A	Nucella lapillus (176)	United Kingdom: Scotland (Marine)	2014	Anterior head and anterior foot	MolNucA.M	M	Total RNAseq Whelk A	PRJNA394213	SRX4378318	SRR7507870	SAMN07484305	Sp1-ind176	[33]
Gastropoda, Nucella lapillus, set B (a subset of the 176 individuals from Nucella lapillus set A)	Nucella lapillus (35)	United Kingdom: Scotland (Marine)	2014	Anterior head and anterior foot	MolNucB.M	M	Total RNAseq Whelk B	PRJNA394213	SRX4378313	SRR7507875	SAMN07484306	Sp1-ind35	[33]
Bivalva, Crassostrea ariakensis	Crassostrea ariakensis (NA)	China: Jiangsu (Costal/Marine)	NA	Digestive tissue	MolCra.V	V	Oyster-Virome	PRJNA471949	SRX4191452	SRR7288042	SAMN09222885	Sp1-indNA	NA
Bivalva, Agropecten irradians	Agropecten irradians (NA)	Unknown (Marine)	NA	The whole animals	MolArg.M	M	NA	PRJNA383949	SRX2754308	SRR5469239	SAMN06820453	Sp1-indNA	NA
*Abbreviation:
T - transcriptome (RNA with poly (A) tails)
M - metatranscriptome (total RNA)
V - virome (viral RNA)

## Sheet: Лист2
Table S2_Identification of reads in compared datasets and their representation (in %) at the level of major taxonomic groups.
Taxonomic group	MolGasW.M	MolGasW.T	MolBivWe.M	MolBivWe.T	MolBivB.T	MolChaWe.M	MollanWu.M	MolfreWu.M	MolMurB.M	MolOctB.M	MolPapB.M	MolRazB.M	MolNucA.M	MolNucB.M	MolCra.V	MolArg.M	57.58#1	59.60#2	61.62#3	63.64#1	total
unclassified	84.3715	89.4803	77.2842	84.8994	93.9943	90.1494	86.4173	96.2893	95.6667	94.0519	80.8311	91.3888	93.028	83.9047	57.57	89.4429	96.983	96.2628	97.0805	96.3847	88.774
Bacteria	14.3871	4.8876	13.111	4.88733	2.45248	5.8113	10.9373	1.39601	1.65343	3.25326	9.74645	4.77848	3.44523	9.37911	15.5275	4.95546	1.65314	1.66857	1.25956	1.61518	5.84027
Eukaryota	0.88791	4.05459	8.10314	4.72536	2.63452	1.88761	1.89969	0.756098	2.29922	0.867304	1.45862	1.34106	3.49512	6.69395	18.7139	5.57379	1.33954	2.04234	1.63855	1.97697	3.61946
Viruses_Riboviria	0.268879	0.709776	1.49548	5.4733	0.90858	2.13979	0.670886	1.55419	0.357392	1.81818	7.95652	2.48535	0.0206593	0.0150741	2.1593	0.0125667	0.0100966	0.0101346	0.00815599	0.0105017	1.40424
Viruses_Duplodnaviria	0.0207857	0.000772754	0.002002	0.00212315	0.000534172	0.00489483	0.0176671	0.000904985	0.00062854	0.00124465	0.00206959	0.00223596	0.00206807	0.00154684	3.18213	0.00458828	0.00516406	0.00263426	0.00472832	0.00309778	0.163091
Viruses_unclassified	0.0608588	0.865282	0.000594632	0.00582408	0.00134771	0.00187362	0.0517194	0.000561363	0.00326623	0.00144231	0.00284358	0.00168671	0.00091413	0.000753287	1.47152	0.00136105	0.000811804	0.000753082	0.000844237	0.000703042	0.123748
Viruses_Monodnaviria	4.17384e-05	9.94962e-06	6.17265e-06	2.05798e-05	2.76296e-05	9.70267e-05	3.9746e-05	0.000221143	3.63318e-06	3.70615e-05	2.94453e-05	0.000151921	2.37436e-06	8.3885e-06	1.36041	1.57182e-05	0.000638948	1.21957e-05	1.49158e-05	2.197e-05	0.0680903
Viruses_Varidnaviria	0.00156937	0.000865617	0.00182711	0.00455842	0.0058237	0.00190039	0.000837978	0.00132686	0.0150341	0.00142069	0.00131242	0.00131275	0.00533995	0.00300812	0.00594668	0.00401242	0.00307745	0.00438434	0.00355892	0.00411468	0.0035616
Archaea	0.00102677	0.000686524	0.00125305	0.00119706	0.0012157	0.00255281	0.00446811	0.000721266	0.00374217	0.00120141	0.000736133	0.000818035	0.00205145	0.00140424	0.00798322	0.00449182	0.00396333	0.00700031	0.00321586	0.00364075	0.0026685
Viruses_Naldaviricetes	0.000363124	0.000139295	0.000571999	0.00085749	0.00120035	0.000542011	8.61163e-05	0.000462699	0.000505012	0.000287227	0.000248182	9.73851e-05	0.000493868	0.000380838	0.000244384	0.000839493	0.000395099	0.000686006	0.000495206	0.000756397	0.000482609
Viruses_Polydnaviridae	3.33908e-05	9.94962e-06	4.1151e-06	0	9.20986e-06	3.01117e-05	2.98095e-05	0.000241556	3.26986e-05	0.00375248	2.52388e-05	0	0.000149585	7.38188e-05	0	1.21459e-05	0.000209896	0.000676859	0.000375879	0.000310719	0.000298873
Viruses_Satellites	0	0	0	0	0	3.34575e-06	1.65608e-05	0	0	0	0	3.8954e-06	0	0	0.000814614	0	0	0	0	0	4.19208e-05
Viruses_Alphasatellitidae	0	0	0	0	0	0	6.62433e-06	0	0	0	0	0	0	0	0.000244384	0	0	0	0	0	1.25504e-05

## Sheet: Лист3
Table S3_The viral scaffolds, identified in metatranscriptomic assembly from B. baikalensis, the closest relatives (virotypes) from the NCBI RefSeq database, the coverage of scaffolds (TPM) with reads from samples, and the known host/isolation source for virotypes.
scaffold_id	scaffold_length	57.58#1	59.60#2	61.62#3	63.64#1	tax_total	virotype	numder_prot_in_scaffold	numder_prot_in_tax	mean_Iden	max_Iden	min_Iden	virotip_prot_length	scaffold_prot_length	completeness	host.lineage	ncbi.id.source.organism	source.superkingdom	source.lineage
megahit_458_10005	8746	550.106	0	0.117785	3.16902	Viruses/Riboviria/Orthornavirae/Pisuviricota/Pisoniviricetes/Picornavirales	Biomphalaria virus 3	1	1		24.8	24.8	2852	2784	97.6157	Eukaryota; Opisthokonta; Metazoa; Eumetazoa; Bilateria; Protostomia; Spiralia; Lophotrochozoa; Mollusca; Gastropoda; Heterobranchia; Euthyneura; Panpulmonata; Hygrophila; Lymnaeoidea; Planorbidae; Biomphalaria	NA	NA	NA
megahit_632_9145	8432	250.466	0	1.09954	183.448	Viruses/Riboviria/Orthornavirae/Pisuviricota/Pisoniviricetes/Picornavirales	Biomphalaria virus 1	2	2	30.9	32.2	29.6	2981	2700	90.5736	Eukaryota; Opisthokonta; Metazoa; Eumetazoa; Bilateria; Protostomia; Spiralia; Lophotrochozoa; Mollusca; Gastropoda; Heterobranchia; Euthyneura; Panpulmonata; Hygrophila; Lymnaeoidea; Planorbidae; Biomphalaria	NA	NA	NA
megahit_935_8226	8225	11.7571	0	0	203.469	Viruses/Riboviria	Beihai picorna-like virus 101	2	2	27.25	29	25.5	2309	2515	108.922		6685	Eukaryota	Eukaryota; Arthropoda; Malacostraca; Decapoda; Penaeidae;
megahit_2164_6440	5832	0	116.243	0	0	Viruses/Riboviria/Orthornavirae/Pisuviricota/Pisoniviricetes/Picornavirales/Dicistroviridae	Centovirus AC	1	1	33.2	33.2	33.2	2815	1888	67.0693	Eukaryota; Opisthokonta; Metazoa; Eumetazoa; Bilateria; Protostomia; Ecdysozoa; Panarthropoda; Arthropoda; Mandibulata; Pancrustacea; Hexapoda; Insecta; Dicondylia; Pterygota; Neoptera; Endopterygota; Diptera; Nematocera; Culicomorpha; Culicoidea; Culicidae; Anophelinae; Anopheles; Kerteszia	NA	NA	NA
megahit_2951_5798	5522	4166.16	3750.26	0.746212	17.9259	Viruses/Riboviria/Pararnavirae/Artverviricota/Revtraviricetes/Ortervirales/Caulimoviridae/Badnavirus	Taro bacilliform virus	1	1	37	37	37	2171	1623	74.7582	Eukaryota; Viridiplantae; Streptophyta; Streptophytina; Embryophyta; Tracheophyta; Euphyllophyta; Spermatophyta; Magnoliopsida; Mesangiospermae; Liliopsida; Alismatales; Araceae; Aroideae; Colocasieae; Colocasia	NA	NA	NA
megahit_7211_4149	4124	71.2143	2375.83	0.749379	192.021	Viruses/Riboviria	Beihai sobemo-like virus 15	2	1	33.7	39.3	28.1	1163	1379	118.573		6685	Eukaryota	Eukaryota; Arthropoda; Malacostraca; Decapoda; Penaeidae;
megahit_7872_4000	3857	10957.6	14615.3	13679.6	23071.7	Viruses/Riboviria	Sanxia water strider virus 14	3	1	40.0667	49.2	30.6	1503	1301	86.5602		36161	Eukaryota	Eukaryota; Arthropoda; Insecta; Hemiptera; Gerridae;
megahit_9379_3707	3384	91.0207	322.836	31.0505	111.545	Viruses/Riboviria/Orthornavirae/Kitrinoviricota/Tolucaviricetes/Tolivirales/Tombusviridae/Procedovirinae/Betanecrovirus	Tobacco necrosis virus D	2	1	41.8	45.3	38.3	1388	1067	76.8732	Eukaryota; Viridiplantae; Streptophyta; Streptophytina; Embryophyta; Tracheophyta; Euphyllophyta; Spermatophyta; Magnoliopsida; Mesangiospermae; eudicotyledons; Gunneridae; Pentapetalae; Caryophyllales; Chenopodiaceae; Chenopodioideae; Atripliceae; Chenopodium	NA	NA	NA
megahit_12038_3322	3224	966801	969290	978336	970063	Viruses/Riboviria	Changjiang tombus-like virus 1	3	1	45.9333	67.3	32.4	693	1008	145.455		6724	Eukaryota	Eukaryota; Arthropoda; Malacostraca; Decapoda; ;
megahit_12938_3213	3213	0.743139	0	0	64.081	Viruses/Riboviria	Beihai picorna-like virus 15	2	1	45.9	49.8	42	2565	1016	39.6101		6643	Eukaryota	Eukaryota; Mollusca; Cephalopoda; Octopoda; Octopodidae; Octopus
megahit_10437_3541	3187	167.821	0	3.23234	2.48476	Viruses/Riboviria	Changjiang tombus-like virus 12	2	1	37.2	43	31.4	818	1058	129.34		6724	Eukaryota	Eukaryota; Arthropoda; Malacostraca; Decapoda; ;
megahit_13788_3115	3115	298.942	8.82301	0.330705	333.875	Viruses/Riboviria	Sclerophthora macrospora virus A	1	1	33.9	33.9	33.9	1609	995	61.8397	Eukaryota; Sar; Stramenopiles; Oomycota; Peronosporales; Peronosporaceae; Sclerophthora	NA	NA	NA
megahit_13383_3160	3065	155.805	0	0	0	Viruses/Riboviria/Orthornavirae/Kitrinoviricota/Magsaviricetes/Nodamuvirales/Nodaviridae/Alphanodavirus	Nodamura virus	2	1	49	52.8	45.2	1978	1021	51.6178	Eukaryota; Opisthokonta; Metazoa; Eumetazoa; Bilateria; Protostomia; Ecdysozoa; Panarthropoda; Arthropoda; Mandibulata; Pancrustacea; Hexapoda; Insecta; Dicondylia; Pterygota; Neoptera; Endopterygota; Diptera; Nematocera; Culicomorpha; Culicoidea; Culicidae; Culicinae; Aedini; Aedes; Stegomyia	NA	NA	NA
megahit_14418_3051	3051	0.782598	328.795	0	0	Viruses/Riboviria/Orthornavirae/Kitrinoviricota/Magsaviricetes/Nodamuvirales/Nodaviridae/Betanodavirus	Tiger puffer nervous necrosis virus	1	1	99.3	99.3	99.3	1397	983	70.3651	Eukaryota; Opisthokonta; Metazoa; Eumetazoa; Bilateria; Deuterostomia; Chordata; Craniata; Vertebrata; Gnathostomata; Teleostomi; Euteleostomi; Actinopterygii; Actinopteri; Neopterygii; Teleostei; Osteoglossocephalai; Euteleosteomorpha; Neoteleostei; Eurypterygia; Ctenosquamata; Acanthomorphata; Euacanthomorphacea; Percomorphaceae; Eupercaria; Tetraodontiformes; Tetraodontoidei; Tetradontoidea; T…	NA	NA	NA
megahit_13689_3126	2980	0.801244	9.22271	386.132	0.885786	Viruses/Riboviria	Sanxia water strider virus 14	2	1	37.25	40.6	33.9	1503	996	66.2675		36161	Eukaryota	Eukaryota; Arthropoda; Insecta; Hemiptera; Gerridae;
megahit_17066_2794	2761	386.997	0	0	0.956046	Viruses/Riboviria	Changjiang tombus-like virus 2	3	2	59.9333	76.8	39.3	697	916	131.42		6724	Eukaryota	Eukaryota; Arthropoda; Malacostraca; Decapoda; ;
megahit_15391_2950	2722	0	15.9867	417.054	2.90923	Viruses/Riboviria	Sanxia water strider virus 14	3	1	42.3	46.8	39.3	1503	903	60.0798		36161	Eukaryota	Eukaryota; Arthropoda; Insecta; Hemiptera; Gerridae;
megahit_18173_2704	2610	460.159	3.51005	0	4.55111	Viruses/Riboviria/Orthornavirae/Kitrinoviricota/Tolucaviricetes/Tolivirales/Tombusviridae/Procedovirinae/Betanecrovirus	Leek white stripe virus	1	1	47.3	47.3	47.3	1340	847	63.209	Eukaryota; Viridiplantae; Streptophyta; Streptophytina; Embryophyta; Tracheophyta; Euphyllophyta; Spermatophyta; Magnoliopsida; Mesangiospermae; Liliopsida; Petrosaviidae; Asparagales; Amaryllidaceae; Allioideae; Allieae; Allium	NA	NA	NA
megahit_20288_2546	2433	5692.02	1.8827	0	27.6658	Viruses/Riboviria/Pararnavirae/Artverviricota/Revtraviricetes/Ortervirales/Caulimoviridae/Badnavirus	Taro bacilliform virus	1	1	39.5	39.5	39.5	2171	754	34.7305	Eukaryota; Viridiplantae; Streptophyta; Streptophytina; Embryophyta; Tracheophyta; Euphyllophyta; Spermatophyta; Magnoliopsida; Mesangiospermae; Liliopsida; Alismatales; Araceae; Aroideae; Colocasieae; Colocasia	NA	NA	NA
megahit_23235_2360	2360	57.6692	0	0	0	Viruses/Riboviria	Hubei tombus-like virus 30	1	1	23.7	23.7	23.7	1007	786	78.0536		6893	Eukaryota	Eukaryota; Arthropoda; Arachnida; Araneae; ;
megahit_32251_1949	1949	13.476	59.9311	12.1567	20.9925	Viruses/Riboviria/Orthornavirae/Pisuviricota/Pisoniviricetes/Picornavirales/Picornaviridae/Kodimesavirinae/Kobuvirus	Canine kobuvirus	1	1	38.3	38.3	38.3	2444	640	26.1866	Eukaryota; Opisthokonta; Metazoa; Eumetazoa; Bilateria; Deuterostomia; Chordata; Craniata; Vertebrata; Gnathostomata; Teleostomi; Euteleostomi; Sarcopterygii; Dipnotetrapodomorpha; Tetrapoda; Amniota; Mammalia; Theria; Eutheria; Boreoeutheria; Laurasiatheria; Carnivora; Caniformia; Canidae; Canis; Canis lupus	NA	NA	NA
megahit_32634_1935	1935	0	228.439	12.777	0	Viruses/Riboviria/Orthornavirae/Pisuviricota/Pisoniviricetes/Picornavirales/Dicistroviridae	Mosquito dicistrovirus	1	1	47.1	47.1	47.1	2817	645	22.8967	Eukaryota; Opisthokonta; Metazoa; Eumetazoa; Bilateria; Protostomia; Ecdysozoa; Panarthropoda; Arthropoda; Mandibulata; Pancrustacea; Hexapoda; Insecta; Dicondylia; Pterygota; Neoptera; Endopterygota; Diptera; Nematocera; Culicomorpha; Culicoidea; Culicidae; Anophelinae; Anopheles; Cellia; Myzomyia	NA	NA	NA
megahit_35305_1842	1842	0	147.962	19.5739	0	Viruses/Riboviria/Orthornavirae/Pisuviricota/Pisoniviricetes/Picornavirales/Dicistroviridae	Mosquito dicistrovirus	2	1	50.65	57.7	43.6	2817	566	20.0923	Eukaryota; Opisthokonta; Metazoa; Eumetazoa; Bilateria; Protostomia; Ecdysozoa; Panarthropoda; Arthropoda; Mandibulata; Pancrustacea; Hexapoda; Insecta; Dicondylia; Pterygota; Neoptera; Endopterygota; Diptera; Nematocera; Culicomorpha; Culicoidea; Culicidae; Anophelinae; Anopheles; Cellia; Myzomyia	NA	NA	NA
megahit_35666_1830	1830	58.0617	52.5644	0	10.097	Viruses/Riboviria/Orthornavirae/Pisuviricota/Pisoniviricetes/Picornavirales	Biomphalaria virus 3	1	1	34	34	34	2852	610	21.3885	Eukaryota; Opisthokonta; Metazoa; Eumetazoa; Bilateria; Protostomia; Spiralia; Lophotrochozoa; Mollusca; Gastropoda; Heterobranchia; Euthyneura; Panpulmonata; Hygrophila; Lymnaeoidea; Planorbidae; Biomphalaria	NA	NA	NA
megahit_37266_1783	1783	32.1396	2.56905	0	29.609	Viruses/Riboviria	Hubei unio douglasiae virus 1	1	1	41.7	41.7	41.7	1544	594	38.4715		1830228	Eukaryota	Eukaryota; Mollusca; Bivalvia; Unionida; Unionidae; Nodularia
megahit_42536_1640	1640	56.7808	0	0.628138	0	Viruses/Riboviria/Orthornavirae/Pisuviricota/Pisoniviricetes/Picornavirales	Blackbird arilivirus	1	1	35.9	35.9	35.9	3021	546	18.0735	Eukaryota; Opisthokonta; Metazoa; Eumetazoa; Bilateria; Deuterostomia; Chordata; Craniata; Vertebrata; Gnathostomata; Teleostomi; Euteleostomi; Sarcopterygii; Dipnotetrapodomorpha; Tetrapoda; Amniota; Sauropsida; Sauria; Archelosauria; Archosauria; Dinosauria; Saurischia; Theropoda; Coelurosauria; Aves; Neognathae; Passeriformes; Turdidae; Turdus	NA	NA	NA
megahit_54048_1408	1408	23.7414	43.9192	0	10.3111	Viruses/Riboviria/dsRNA viruses	Ustilaginoidea virens nonsegmented virus 2	1	1	31.7	31.7	31.7	1923	468	24.337	Eukaryota; Opisthokonta; Fungi; Dikarya; Ascomycota; saccharomyceta; Pezizomycotina; leotiomyceta; sordariomyceta; Sordariomycetes; Hypocreomycetidae; Hypocreales; Clavicipitaceae; Ustilaginoidea	NA	NA	NA
megahit_55270_1388	1387	81.7708	0	0	3.80626	Viruses/Riboviria	Changjiang tombus-like virus 1	2	1	53.2	62.5	43.9	693	466	67.2439		6724	Eukaryota	Eukaryota; Arthropoda; Malacostraca; Decapoda; ;
megahit_55392_1386	1386	175.719	0	0	0	Viruses/Riboviria	Changjiang tombus-like virus 2	1	1	75.3	75.3	75.3	697	437	62.6973		6724	Eukaryota	Eukaryota; Arthropoda; Malacostraca; Decapoda; ;
megahit_59519_1325	1325	130.648	0	0	3.98437	Viruses/Riboviria	Changjiang tombus-like virus 1	2	1	52.9	70.4	35.4	693	406	58.5859		6724	Eukaryota	Eukaryota; Arthropoda; Malacostraca; Decapoda; ;
megahit_60513_1311	1311	1.82129	0	264.805	2.01346	Viruses/Riboviria	Beihai partiti-like virus 2	1	1	24.8	24.8	24.8	1006	431	42.8429		6643	Eukaryota	Eukaryota; Mollusca; Cephalopoda; Octopoda; Octopodidae; Octopus
megahit_57796_1349	1282	1756.32	0	1.60709	19.5605	Viruses/Riboviria/Pararnavirae/Artverviricota/Revtraviricetes/Ortervirales/Caulimoviridae/Badnavirus	Taro bacilliform virus	1	1	41	41	41	2171	423	19.4841	Eukaryota; Viridiplantae; Streptophyta; Streptophytina; Embryophyta; Tracheophyta; Euphyllophyta; Spermatophyta; Magnoliopsida; Mesangiospermae; Liliopsida; Alismatales; Araceae; Aroideae; Colocasieae; Colocasia	NA	NA	NA
megahit_63241_1276	1276	14.9699	0	0	83.7818	Viruses/Riboviria	Wenzhou tombus-like virus 5	2	1	43.35	48.8	37.9	1266	425	33.5703		400727	Eukaryota	Eukaryota; Mollusca; Gastropoda; Architaenioglossa; Ampullariidae; Pomacea
megahit_78691_1113	1113	28.9614	57.6178	0	7.11494	Viruses/Riboviria/Orthornavirae/Pisuviricota/Pisoniviricetes/Picornavirales	Biomphalaria virus 3	1	1	38.8	38.8	38.8	2852	371	13.0084	Eukaryota; Opisthokonta; Metazoa; Eumetazoa; Bilateria; Protostomia; Spiralia; Lophotrochozoa; Mollusca; Gastropoda; Heterobranchia; Euthyneura; Panpulmonata; Hygrophila; Lymnaeoidea; Planorbidae; Biomphalaria	NA	NA	NA
megahit_90090_1023	1023	75.8558	0	0	0	Viruses/Riboviria	Changjiang tombus-like virus 1	2	1	52.45	62.8	42.1	693	344	49.6392		6724	Eukaryota	Eukaryota; Arthropoda; Malacostraca; Decapoda; ;
megahit_90064_1023	1023	18.6722	0	0	37.4143	Viruses/Riboviria	Changjiang tombus-like virus 9	1	1	47.3	47.3	47.3	1287	274	21.2898		6724	Eukaryota	Eukaryota; Arthropoda; Malacostraca; Decapoda; ;
megahit_93503_1000	1000	2.38771	73.2898	0	10.5586	Viruses/Riboviria/Orthornavirae/Pisuviricota/Duplopiviricetes/Durnavirales/Partitiviridae/Alphapartitivirus	Chondrostereum purpureum cryptic virus 1	1	1	38.1	38.1	38.1	1067	264	24.7423	Eukaryota; Opisthokonta; Fungi; Dikarya; Basidiomycota; Agaricomycotina; Agaricomycetes; Agaricomycetidae; Agaricales; Marasmiineae; Cyphellaceae; Chondrostereum	NA	NA	NA
megahit_101535_951	951	7.5322	0	0	49.9617	Viruses/Riboviria	Beihai picorna-like virus 14	1	1	46.5	46.5	46.5	2572	316	12.2862		6103	Eukaryota	Eukaryota; Cnidaria; Anthozoa; Actiniaria; ;
megahit_105606_928	928	2.57296	71.5721	8.88057	2.84444	Viruses/Riboviria/Orthornavirae/Pisuviricota/Pisoniviricetes/Picornavirales/Picornaviridae/Kodimesavirinae/Kobuvirus	Canine kobuvirus	1	1	38.3	38.3	38.3	2444	284	11.6203	Eukaryota; Opisthokonta; Metazoa; Eumetazoa; Bilateria; Deuterostomia; Chordata; Craniata; Vertebrata; Gnathostomata; Teleostomi; Euteleostomi; Sarcopterygii; Dipnotetrapodomorpha; Tetrapoda; Amniota; Mammalia; Theria; Eutheria; Boreoeutheria; Laurasiatheria; Carnivora; Caniformia; Canidae; Canis; Canis lupus	NA	NA	NA
megahit_108623_912	912	2.6181	15.0678	49.7	11.5774	Viruses/Riboviria	Wenzhou tombus-like virus 15	1	1	41	41	41	1397	303	21.6893		400727	Eukaryota	Eukaryota; Mollusca; Gastropoda; Architaenioglossa; Ampullariidae; Pomacea
megahit_108443_913	910	1597.93	0	0	15.9539	Viruses/Riboviria/Pararnavirae/Artverviricota/Revtraviricetes/Ortervirales/Caulimoviridae/Badnavirus	Taro bacilliform virus	1	1	41	41	41	2171	281	12.9433	Eukaryota; Viridiplantae; Streptophyta; Streptophytina; Embryophyta; Tracheophyta; Euphyllophyta; Spermatophyta; Magnoliopsida; Mesangiospermae; Liliopsida; Alismatales; Araceae; Aroideae; Colocasieae; Colocasia	NA	NA	NA
megahit_112743_891	891	0	95.1081	2.31234	0	Viruses/Riboviria	Wenzhou picorna-like virus 2	1	1	43.6	43.6	43.6	2522	296	11.7367		6544	Eukaryota	Eukaryota; Mollusca; Bivalvia; ; ;
megahit_118100_866	866	46.8718	63.4727	95.1636	28.9568	Viruses/Riboviria	Beihai barnacle virus 13	1	1	31.7	31.7	31.7	913	281	30.7777		1232803	Eukaryota	Eukaryota; Arthropoda; Thecostraca; Balanomorpha; Balanidae; Amphibalanus
megahit_122802_846	846	2.82235	121.825	2.43533	12.4806	Viruses/Riboviria/Orthornavirae/Pisuviricota/Duplopiviricetes/Durnavirales/Partitiviridae/Alphapartitivirus	Flammulina velutipes browning virus	1	1	37.9	37.9	37.9	1043	281	26.9415	Eukaryota; Opisthokonta; Fungi; Dikarya; Basidiomycota; Agaricomycotina; Agaricomycetes; Agaricomycetidae; Agaricales; Marasmiineae; Physalacriaceae; Flammulina	NA	NA	NA
megahit_127710_827	827	0	0	32.3867	0	Viruses/Riboviria	Hubei orthoptera virus 4	1	1	32.3	32.3	32.3	1426	275	19.2847		6993	Eukaryota	Eukaryota; Arthropoda; Insecta; Orthoptera; ;
megahit_131821_812	812	26.4647	0	0	6.50158	Viruses/Riboviria/Orthornavirae/Lenarviricota/Amabiliviricetes/Wolframvirales/Narnaviridae/Narnavirus	Saccharomyces 20S RNA narnavirus	1	1	45.1	45.1	45.1	829	270	32.5694	Eukaryota; Opisthokonta; Fungi; Dikarya; Ascomycota; saccharomyceta; Saccharomycotina; Saccharomycetes; Saccharomycetales; Saccharomycetaceae; Saccharomyces	NA	NA	NA
megahit_135790_797	797	0	0	23.2655	0	Viruses/Riboviria	Hubei noda-like virus 17	1	1	36.9	36.9	36.9	982	265	26.9857		6250	Eukaryota	Eukaryota; Nematoda; Chromadorea; Rhabditida; Ascarididae;
megahit_139053_786	786	0	67.0191	5.24247	0	Viruses/Riboviria	Beihai noda-like virus 5	1	1	33.5	33.5	33.5	1374	261	18.9956		6844	Eukaryota	Eukaryota; Arthropoda; Merostomata; ; ;
megahit_152918_743	743	0	0	62.3911	0	Viruses/Riboviria/Orthornavirae/Pisuviricota/Pisoniviricetes/Picornavirales/Dicistroviridae	Centovirus AC	1	1	43.5	43.5	43.5	2815	247	8.77442	Eukaryota; Opisthokonta; Metazoa; Eumetazoa; Bilateria; Protostomia; Ecdysozoa; Panarthropoda; Arthropoda; Mandibulata; Pancrustacea; Hexapoda; Insecta; Dicondylia; Pterygota; Neoptera; Endopterygota; Diptera; Nematocera; Culicomorpha; Culicoidea; Culicidae; Anophelinae; Anopheles; Kerteszia	NA	NA	NA
megahit_178021_679	679	0	0	0	42.763	Viruses/Riboviria	Hubei tombus-like virus 8	1	1	55.9	55.9	55.9	1070	225	21.028		6956	Eukaryota	Eukaryota; Arthropoda; Arachnida; Sarcoptiformes; Pyroglyphidae; Dermatophagoides
megahit_180032_674	674	0	57.7674	3.05681	0	Viruses/Riboviria	Sanxia water strider virus 17	1	1	32.4	32.4	32.4	1252	224	17.8914		36161	Eukaryota	Eukaryota; Arthropoda; Insecta; Hemiptera; Gerridae;
megahit_180810_672	672	21.3188	0	3.06591	0	Viruses/Riboviria	Sclerophthora macrospora virus A	1	1	70.1	70.1	70.1	1609	224	13.9217	Eukaryota; Sar; Stramenopiles; Oomycota; Peronosporales; Peronosporaceae; Sclerophthora	NA	NA	NA
megahit_191103_650	650	0	38.759	0	0	Viruses/Riboviria	Wenzhou picorna-like virus 19	1	1	43.2	43.2	43.2	3099	216	6.96999		6448	Eukaryota	Eukaryota; Mollusca; Gastropoda; ; ;
megahit_204410_624	624	61.2232	0	0	0	Viruses/Riboviria	Changjiang tombus-like virus 1	2	1	75.05	76.4	73.7	693	162	23.3766		6724	Eukaryota	Eukaryota; Arthropoda; Malacostraca; Decapoda; ;
megahit_207169_619	619	25.0728	0	0	17.0575	Viruses/Riboviria/Orthornavirae/Pisuviricota/Duplopiviricetes/Durnavirales/Partitiviridae/Alphapartitivirus	Flammulina velutipes browning virus	1	1	37.2	37.2	37.2	1043	206	19.7507	Eukaryota; Opisthokonta; Fungi; Dikarya; Basidiomycota; Agaricomycotina; Agaricomycetes; Agaricomycetidae; Agaricales; Marasmiineae; Physalacriaceae; Flammulina	NA	NA	NA
megahit_211289_612	612	33.1626	0	0	0	Viruses/Riboviria	Sclerophthora macrospora virus A	1	1	53.3	53.3	53.3	1609	203	12.6165	Eukaryota; Sar; Stramenopiles; Oomycota; Peronosporales; Peronosporaceae; Sclerophthora	NA	NA	NA
megahit_227423_585	585	0	31.3204	3.52187	0		Wilkie narna-like virus 1 Viruses.	1	1	60.3	60.3	60.3	858	194	22.6107	Eukaryota	NA	NA	NA
megahit_228536_583	583	94.1977	0	0	0	Viruses/Riboviria	Sanxia tombus-like virus 3	1	1	70.8	70.8	70.8	726	194	26.7218		96235	Eukaryota	Eukaryota; Arthropoda; Malacostraca; Decapoda; Atyidae;
megahit_241853_564	564	29.6346	0	0	0	Viruses/Riboviria	Beihai narna-like virus 13	1	1	38.4	38.4	38.4	829	187	22.5573		6685	Eukaryota	Eukaryota; Arthropoda; Malacostraca; Decapoda; Penaeidae;
megahit_249910_552	552	17.3022	0	0	4.78196	Viruses/Riboviria/Orthornavirae/Pisuviricota/Duplopiviricetes/Durnavirales/Partitiviridae/Alphapartitivirus	Chondrostereum purpureum cryptic virus 1	1	1	43.2	43.2	43.2	1067	184	17.2446	Eukaryota; Opisthokonta; Fungi; Dikarya; Basidiomycota; Agaricomycotina; Agaricomycetes; Agaricomycetidae; Agaricales; Marasmiineae; Cyphellaceae; Chondrostereum	NA	NA	NA
megahit_266632_530	530	18.0204	0	1.94367	9.96092	Viruses/Riboviria/Orthornavirae/Negarnaviricota/Haploviricotina/Chunqiuviricetes/Muvirales/Qinviridae/Yingvirus/Yingvirus charybdis	Wenzhou qinvirus-like virus 2	1	1	33.9	33.9	33.9	2351	176	7.48618		65692	Eukaryota	Eukaryota; Arthropoda; Malacostraca; Decapoda; Portunidae; Charybdis
megahit_272689_522	522	0	35.1005	0	0	Viruses/Riboviria	Beihai picobirna-like virus 7	1	1	59.1	59.1	59.1	1099	174	15.8326		6433	Eukaryota	Eukaryota; Annelida; Sipuncula; ; ;
megahit_285647_507	507	30.6116	0	0	0	Viruses/Riboviria	Hubei orthoptera virus 3	1	1	30.4	30.4	30.4	3274	168	5.13134		6993	Eukaryota	Eukaryota; Arthropoda; Insecta; Orthoptera; ;
megahit_190910_651	651	2.25764	0	0	11.5592	Viruses	Lake Sarah-associated circular molecule 10	1	1	30.2	30.2	30.2	330	213	64.5455	Eukaryota; Opisthokonta; Metazoa; Eumetazoa; Bilateria; Protostomia; Ecdysozoa; Panarthropoda; Arthropoda; Mandibulata; Pancrustacea; Hexapoda; Insecta; Dicondylia; Pterygota; Palaeoptera; Odonata; Epiprocta; Anisoptera; Cavilabiata; Corduliidae; Procordulia	NA	NA	NA

## Sheet: Лист4
Table S4_The genomes and proteomes of different gastropod species used for filtering false positive viral scaffolds.
Chromosomal levels asembly accession	Proteom levels data	Organism_Name
GCA_947242115.1	GCA_947242115.1	Biomphalaria glabrata
GCA_003073045.1	GCA_003073045.1	Pomacea canaliculata
GCA_028751875.1		Rapana venosa
GCA_020796225.1		Arion vulgaris
GCA_012295275.1		Chrysomallon squamiferum
GCA_028829895.1		Sinotaia purificata
GCA_948474765.1		Patella depressa
GCA_916613615.1		Steromphala cineraria
GCA_921293015.1		Phorcus lineatus
GCA_009760885.1		Achatina immaculata
GCA_949126835.1		Anisus vortex
GCA_936450465.1		Gibbula magus
GCA_917208275.1		Patella pellucida
GCA_018398815.1		Conus ventricosus
GCA_030674185.1		Monoplex corrugatus
GCA_030562195.1		Nipponacmea schrenckii
GCA_016097555.1	GCA_016097555.1	Gigantopelta aegis
GCA_030674155.1		Stramonita haemastoma
GCA_932274485.1	GCA_932274485.1	Patella vulgata
